# Supplementary material for: A simple method for finding a protein’s ligand-binding pockets
Source: BMC Struct Biol. 2014 Jul 19;14:18. doi: 10.1186/1472-6807-14-18 (PMC4112621; doi:10.1186/1472-6807-14-18)
Supplement: Additional file 1 — Table with pairs (bound and unbound) of PDB files in the 48 element set and in the 86 element set. For each pair, the RMSD (in angstroms) is given. [file 1472-6807-14-18-S1.txt]

******** 48set ******
Bound    Unbound  RMSD (A)
1a6w.pdb 1a6u.pdb 0.34
1mrg.pdb 1ahc.pdb 0.43
1rne.pdb 1bbs.pdb 0.61
1rbp.pdb 1brq.pdb 0.62
1byb.pdb 1bya.pdb 0.43
1hfc.pdb 1cge.pdb 0.37
3gch.pdb 1chg.pdb 1.10
1blh.pdb 1djb.pdb 0.23
1inc.pdb 1esa.pdb 0.21
1gca.pdb 1gcg.pdb 0.32
1hew.pdb 1hel.pdb 0.21
1ida.pdb 1hsi.pdb 1.07
1dwd.pdb 1hxf.pdb 0.27
2ifb.pdb 1ifb.pdb 0.37
1imb.pdb 1ime.pdb 0.22
2pk4.pdb 1krn.pdb 0.39
2tmn.pdb 1l3f.pdb 0.62
1ivd.pdb 1nna.pdb 1.23
1hyt.pdb 1npc.pdb 0.88
1pdz.pdb 1pdy.pdb 0.66
1phd.pdb 1phc.pdb 0.17
1pso.pdb 1psn.pdb 0.33
1srf.pdb 1pts.pdb 0.26
1acj.pdb 1qif.pdb 0.31
1snc.pdb 1stn.pdb 0.70
1stp.pdb 1swb.pdb 0.33
1ulb.pdb 1ula.pdb 0.79
2ypi.pdb 1ypi.pdb 1.27
2h4n.pdb 2cba.pdb 0.20
2ctc.pdb 2ctb.pdb 0.15
5cna.pdb 2ctv.pdb 0.40
1fbp.pdb 2fbp.pdb 1.06
2sim.pdb 2sil.pdb 0.14
1mtw.pdb 2tga.pdb 0.42
1apu.pdb 3app.pdb 0.40
1qpe.pdb 3lck.pdb 0.28
5p2p.pdb 3p2p.pdb 0.42
4phv.pdb 3phv.pdb 1.23
3ptb.pdb 3ptn.pdb 0.26
1bid.pdb 3tms.pdb 0.24
1okm.pdb 4ca2.pdb 0.22
4dfr.pdb 5dfr.pdb 0.82
3mth.pdb 6ins.pdb 1.09
6rsa.pdb 7rat.pdb 0.18
1cdo.pdb 8adh.pdb 1.34
7cpa.pdb 5cpa.pdb 0.40
1rob.pdb 8rat.pdb 0.28
1igj.pdb 1a4j.pdb 0.80

***** 86set ******

Bound    Unbound  RMSD (A)
1ad4.pdb 1ad1.pdb 0.50
1ahx.pdb 1ahg.pdb 0.24
1aur.pdb 1auo.pdb 0.20
1axz.pdb 1axy.pdb 0.12
1gn8.pdb 1b6t.pdb 0.51
1b9z.pdb 1b90.pdb 0.54
1lri.pdb 1beo.pdb 1.05
1bul.pdb 1bue.pdb 0.18
1byd.pdb 1bya.pdb 0.43
1c3r.pdb 1c3p.pdb 0.39
1c5i.pdb 1c5h.pdb 0.13
1qjw.pdb 1cb2.pdb 0.63
1cte.pdb 1cpj.pdb 0.29
1szj.pdb 1crw.pdb 0.33
1esw.pdb 1cwy.pdb 0.38
1cy7.pdb 1cy0.pdb 1.12
1ded.pdb 1d7f.pdb 0.26
1p7t.pdb 1d8c.pdb 0.66
1dmy.pdb 1dmx.pdb 0.19
1dqy.pdb 1dqz.pdb 0.75
1lp6.pdb 1dv7.pdb 0.56
1e2s.pdb 1e1z.pdb 0.13
1ese.pdb 1esc.pdb 0.19
6ald.pdb 1ewd.pdb 0.44
1nlm.pdb 1f0k.pdb 1.66
1f4x.pdb 1f4w.pdb 0.25
1jbw.pdb 1fgs.pdb 1.48
1fr8.pdb 1fgx.pdb 0.54
1ld8.pdb 1ft1.pdb 0.92
1hvc.pdb 1g6l.pdb 0.46
1lsp.pdb 1gbs.pdb 0.26
1lc3.pdb 1gcu.pdb 0.77
1gjw.pdb 1gju.pdb 0.29
1n75.pdb 1gln.pdb 1.47
1goy.pdb 1gou.pdb 0.47
1h46.pdb 1gpi.pdb 0.15
1guz.pdb 1gv1.pdb 0.62
1ydd.pdb 1hea.pdb 0.18
1yda.pdb 1heb.pdb 0.20
1kic.pdb 1hoz.pdb 0.35
1a80.pdb 1hw6.pdb 0.93
1i3a.pdb 1i39.pdb 0.40
4aig.pdb 1iag.pdb 0.26
1jzs.pdb 1ile.pdb 0.69
1jq3.pdb 1inl.pdb 0.35
1jay.pdb 1jax.pdb 0.60
1ueh.pdb 1jp3.pdb 0.67
1jso.pdb 1jsm.pdb 0.10
1jyl.pdb 1jyk.pdb 0.94
1jvs.pdb 1k5h.pdb 1.16
1k70.pdb 1k6w.pdb 1.08
1m6p.pdb 1keo.pdb 1.05
3kiv.pdb 1kiv.pdb 0.30
1kmp.pdb 1kmo.pdb 0.64
2ngr.pdb 1kz7.pdb 1.61
2min.pdb 1l5h.pdb 0.55
1ll2.pdb 1ll3.pdb 0.37
1lmc.pdb 1lmn.pdb 0.10
1eyn.pdb 1naw.pdb 1.02
1bht.pdb 1nk1.pdb 0.58
1pbo.pdb 1obp.pdb 0.38
1opb.pdb 1opa.pdb 0.68
1i75.pdb 1pam.pdb 0.13
1nme.pdb 1pau.pdb 0.29
1kev.pdb 1ped.pdb 0.81
1pig.pdb 1pif.pdb 0.32
1pjc.pdb 1pjb.pdb 0.61
1klt.pdb 1pjp.pdb 0.97
1qhg.pdb 1pjr.pdb 0.23
1ceb.pdb 1pkr.pdb 0.58
2pk4.pdb 1pmk.pdb 0.71
1bk9.pdb 1psj.pdb 0.24
1qbb.pdb 1qba.pdb 0.11
1pyy.pdb 1qme.pdb 0.59
1oss.pdb 1sgt.pdb 0.27
1swn.pdb 1swl.pdb 0.31
1lbt.pdb 1tca.pdb 0.24
1wbl.pdb 1wbf.pdb 0.39
1ydb.pdb 1ydc.pdb 0.12
1h0s.pdb 2dhq.pdb 0.26
1llo.pdb 2hvm.pdb 0.12
43ca.pdb 43c9.pdb 0.23
5bir.pdb 4bir.pdb 0.61
5eug.pdb 4eug.pdb 0.21
5eau.pdb 5eas.pdb 0.40
7taa.pdb 6taa.pdb 0.24
