# Supplementary material for: A simple method for finding a protein’s ligand-binding pockets
Source: BMC Struct Biol. 2014 Jul 19;14:18. doi: 10.1186/1472-6807-14-18 (PMC4112621; doi:10.1186/1472-6807-14-18)
Supplement: Additional file 2 — List of the full pockets for each unliganded structure in the 48-element set with a cf (ratio of the number of correct residues to the total number of residues in an active site) of more than 25%. For each pocket the cf for each active site (“AC”) is given after the label “Res. in common with N AC:”. Residues are named in the form “<resname > <resid > <chain>”. For each residue in a pocket, the minimum distance between the residue and the ligand atoms of the corresponding liganded structure is given. [file 1472-6807-14-18-S2.txt]

  
     * Pockets of: 1a6u protein * 
  ___________________________________   
 

                          ******** POCKET # 1      
Res. in common with 2 AC:  0.3125     0.33333   
ASN 354H    11.611
ASP 352H    7.0797
ILE 351H    6.2512
SER  32L    6.8186
SER 331H    10.7931
THR 328H    14.4193
THR 330H    12.2929
TRP 333H    1.734
TYR  34L    4.2742
TYR 332H    8.3484
TYR 401H    2.9231
TYR 402H    5.7536
                         ******** POCKET # 39      
Res. in common with 2 AC:  0.3125     0.22222   
ALA   2L    15.1365
ARG 350H    2.8997
ASN  96L    7.1288
ASN 361H    9.7575
GLU 362H    12.3029
GLY 349H    6.4559
HIS  97L    6.8477
ILE 348H    9.3468
LYS 359H    5.3808
LYS 365H    14.8458
PHE 364H    13.4669
SER 366H    17.3809
THR  26L    15.7431
TRP  98L    3.2402
TRP 347H    4.7897
TYR  94L    7.8499
TYR 360H    8.3416
VAL  99L    9.6981
                        ******** POCKET # 131      
Res. in common with 2 AC:  0.25     0.11111   
ARG 350H    2.8997
ASN  96L    7.1288
ASP 352H    7.0797
GLY 357H    7.5546
HIS  97L    6.8477
ILE 351H    6.2512
LYS 359H    5.3808
SER  95L    5.4251
SER 355H    9.4269
THR 358H    7.5227
TYR  94L    7.8499
                        ******** POCKET # 137      
Res. in common with 2 AC:  0.25     0.33333   
ASP 400H    5.4467
GLY 403H    6.4186
SER 405H    3.6555
THR  31L    8.2919
TYR  34L    4.2742
TYR 401H    2.9231
TYR 402H    5.7536
                        ******** POCKET # 143      
Res. in common with 2 AC:  0.4375     0.55556   
ARG 350H    2.8997
ASN 354H    11.611
ASP 352H    7.0797
ILE 351H    6.2512
SER  32L    6.8186
SER  95L    5.4251
SER 331H    10.7931
TRP  93L    3.3683
TRP 333H    1.734
TYR  34L    4.2742
TYR 332H    8.3484
TYR 401H    2.9231
TYR 402H    5.7536
  
     * Pockets of: 1ahc protein * 
  ___________________________________   
 

                         ******** POCKET # 35      
Res. in common with 1 AC:  0.375   
ARG 113A    22.253
ARG 244A    17.6046
ASN  84A    25.2049
ASN 110A    18.6266
ASN 242A    12.792
ASN 245A    16.2402
GLN 115A    18.9422
GLN 198A    12.5326
GLU  85A    20.1034
GLU 112A    19.722
GLY 109A    17.5628
GLY 194A    10.7722
ILE 116A    24.6962
ILE 246A    13.1807
LEU 114A    18.6285
LEU 240A    7.1727
LEU 241A    9.3583
LYS 197A    11.2527
PRO  86A    24.7596
SER 108A    21.9603
SER 193A    9.5657
THR 211A    15.6247
THR 243A    15.0629
TRP 192A    5.4264
TYR  70A    12.3497
TYR 107A    23.9963
TYR 111A    12.3665
  
     * Pockets of: 1bbs protein * 
  ___________________________________   
 

                         ******** POCKET # 13      
Res. in common with 9 AC:  1         0.2     0.33333           1     0.55556     0.85714           1           0     0.73333   
ALA 218A    23.0721
ALA 288A    22.6922
ALA 300A    22.8578
ARG  74A    36.6468
ASN  37A    38.4993
ASP  32A    30.8647
ASP 215A    25.3718
ASP 244A    18.4849
ASP 290A    29.1923
GLN 128A    35.7037
GLU  70A    48.8209
GLU 103A    45.3261
GLU 106A    41.5425
GLU 229A    20.8264
GLY  34A    31.8786
GLY  78A    33.1001
GLY  82A    45.631
GLY 122A    36.1401
GLY 223A    23.5113
HIS 287A    19.8477
ILE 130A    42.1164
ILE 286A    15.3596
ILE 291A    28.8115
LEU  46A    43.8194
LEU  71A    44.9398
LEU  73A    39.2663
LEU 110A    32.3939
LEU 213A    26.6073
LEU 242A    24.3627
MET 107A    38.6488
MET 289A    25.7565
PHE 112A    33.2026
PHE 243A    23.1997
PRO 108A    36.4245
PRO 111A    30.7616
SER  35A    34.2484
SER  36A    37.7239
SER  76A    30.4092
SER  81A    42.5914
SER 222A    21.8268
THR  33A    29.5297
THR  72A    42.5594
THR  77A    28.7211
THR  79A    36.573
THR 105A    44.9257
THR 225A    24.7982
THR 295A    33.9969
TRP  39A    36.5976
TRP 190A    30.9024
TYR  47A    42.0735
TYR  75A    33.9003
TYR 245A    16.0016
VAL  80A    38.2311
VAL 104A    41.6606
VAL 189A    34.9868
                         ******** POCKET # 57      
Res. in common with 9 AC:  0         0.8     0.88889        0.75     0.22222     0.28571           0           0     0.46667   
ALA  49A    38.1555
ALA 109A    34.0333
ALA 115A    30.2647
ALA 288A    22.6922
ARG 240A    21.5217
ASN   8A    19.6314
ASP  11A    15.2862
ASP 158A    17.3519
ASP 244A    18.4849
ASP 290A    29.1923
CYS 249B    8.9637
CYS 282A    10.84
CYS 282B    5.3324
GLN  13A    23.0554
GLN 277B    12.454
GLU 116A    28.068
GLU 160A    16.747
GLU 160B    21.9853
GLU 229A    20.8264
GLU 278A    10.7156
GLU 278B    12.3545
GLY 223A    23.5113
HIS 287A    19.8477
ILE 286A    15.3596
ILE 291A    28.8115
LEU  46A    43.8194
LEU 110A    32.3939
LEU 114A    28.3165
LEU 242A    24.3627
LEU 281A    14.2808
LEU 281B    2.581
LEU 284A    11.539
LYS 238A    16.7041
LYS 239A    19.9475
LYS 279A    15.3082
LYS 280A    13.4334
LYS 280B    7.4206
MET  10A    18.8527
MET 113A    32.1442
MET 289A    25.7565
PHE 112A    33.2026
PHE 243A    23.1997
PHE 276A    10.1838
PRO 108A    36.4245
PRO 111A    30.7616
SER  76A    30.4092
SER 159A    18.0675
SER 159B    22.2324
SER 219A    19.564
SER 222A    21.8268
SER 279A    8.4497
SER 279B    9.9447
THR  12A    19.7987
THR  48A    39.4951
THR  77A    28.7211
THR 225A    24.7982
THR 283A    12.8789
TYR   9A    21.9858
TYR  47A    42.0735
TYR  52A    36.8595
TYR 220A    18.4199
TYR 245A    16.0016
TYR 279B    13.6918
VAL 246A    13.9445
                         ******** POCKET # 73      
Res. in common with 9 AC:  0           0           0       0.125           0     0.42857     0.42857           0           0   
ARG  74A    36.6468
ASP 290A    29.1923
GLN 128A    35.7037
GLU  70A    48.8209
GLU 229A    20.8264
GLY 296A    33.5039
ILE 130A    42.1164
ILE 291A    28.8115
LYS 186A    37.3988
PRO 292A    34.4148
PRO 293A    36.9795
PRO 294A    37.4007
PRO 297A    31.5275
THR  72A    42.5594
THR 225A    24.7982
THR 295A    33.9969
VAL 189A    34.9868
                        ******** POCKET # 140      
Res. in common with 9 AC:  0           0           0           0           0           0     0.28571           0           0   
ALA 129A    41.7707
ARG 132A    47.3249
ARG 315A    37.1937
ARG 316A    39.5583
ARG 319A    33.175
ASN  37A    38.4993
ASN 317A    38.4473
ASN 318A    36.4955
ASP 138A    41.8999
GLN 128A    35.7037
GLU 127A    42.3596
GLY 124A    36.2049
GLY 188A    38.4389
ILE 126A    42.0011
ILE 130A    42.1164
LEU 184A    33.9512
LYS 186A    37.3988
PHE 125A    36.8315
PRO 135A    41.5524
SER  36A    37.7239
SER 142A    46.6674
THR 134A    44.7975
THR 187A    39.8236
TRP 190A    30.9024
VAL 133A    44.8829
                        ******** POCKET # 164      
Res. in common with 9 AC:  0  0  0  0  0  0  0  1  0   
ARG 132A    47.3249
ASN  67A    52.995
ASN 139A    44.6229
ASP 138A    41.8999
GLN  86A    50.5583
GLN  99A    44.3231
ILE 126A    42.0011
ILE 136A    39.5128
LYS  65A    53.4974
MET 100A    45.3885
PRO 135A    41.5524
SER  85A    48.907
SER 142A    46.6674
THR  69A    50.2116
THR  97A    48.1271
THR 134A    44.7975
VAL 133A    44.8829
                        ******** POCKET # 166      
Res. in common with 9 AC:  0  0  0  0  0  0  0  1  0   
ASN  67A    52.995
HIS  66A    55.0882
LYS  65A    53.4974
TYR  64A    51.9373
                        ******** POCKET # 169      
Res. in common with 9 AC:  0  0  0  0  0  0  0  1  0   
ASN  67A    52.995
GLY  68A    52.4873
HIS  66A    55.0882
THR  69A    50.2116
                        ******** POCKET # 172      
Res. in common with 9 AC:  0           0           0           0           0           0     0.28571           0           0   
ALA 129A    41.7707
ARG 132A    47.3249
GLN 128A    35.7037
GLU  70A    48.8209
GLU 127A    42.3596
GLY 131A    46.2421
GLY 188A    38.4389
ILE 126A    42.0011
ILE 130A    42.1164
LYS 186A    37.3988
PRO 294A    37.4007
THR  69A    50.2116
THR  72A    42.5594
THR 187A    39.8236
VAL 189A    34.9868
                        ******** POCKET # 185      
Res. in common with 9 AC:  0  0  0  0  0  0  0  1  0   
ASN  67A    52.995
GLU  70A    48.8209
GLY  68A    52.4873
GLY  82A    45.631
HIS  66A    55.0882
PHE  83A    47.852
THR  69A    50.2116
  
     * Pockets of: 1brq protein * 
  ___________________________________   
 

                          ******** POCKET # 1      
Res. in common with 3 AC:  0.44444     0.85714     0.83333   
ALA 130A    11.6627
ALA 162A    5.5932
ARG   2A    5.6219
ARG   5A    5.6689
ARG  60A    21.4665
ARG  62A    23.744
ARG 121A    11.4347
ARG 153A    4.7057
ARG 163A    8.2477
ARG 166A    11.2739
ASN  40A    19.6312
ASN  65A    29.7386
ASN  66A    28.9202
ASN 101A    17.3451
ASN 124A    13.6593
ASP   3A    5.6858
ASP  31A    11.2185
ASP  39A    19.0024
ASP  68A    26.5678
ASP 102A    14.0325
ASP 103A    11.2238
ASP 126A    12.6564
ASP 131A    10.8089
CYS   4A    6.8785
CYS 120A      8.6
CYS 129A    8.6167
CYS 160A    4.4647
GLN  38A    17.6389
GLN  98A    18.9136
GLN 117A    5.2631
GLN 164A    9.1708
GLU   1A    11.1161
GLU  33A    14.6003
GLU 157A    2.4463
GLY  34A    17.7777
GLY 100A    20.2407
GLY 127A    9.502
HIS 104A    10.4374
ILE  41A    15.9519
ILE 168A    13.0671
LEU  35A    17.2363
LEU  37A    17.023
LEU  63A    26.0658
LEU  64A    28.0689
LEU 122A    12.9784
LEU 123A    10.8177
LEU 125A    16.1971
LEU 159A    0.88306
LEU 161A    3.5167
LEU 167A    13.589
LYS  29A    9.9794
LYS  30A    7.5333
LYS  87A    16.0126
LYS  89A    19.069
LYS  99A    21.8022
MET  88A    15.6179
PHE  36A    17.2209
PHE 135A    7.3503
PRO  32A    12.6378
SER   8A    2.0164
SER 119A    6.8044
SER 132A    7.5039
SER 134A    4.595
THR 128A    10.0207
TRP  91A    22.5046
TYR  90A    18.2039
TYR 118A    3.6896
TYR 133A    6.7581
TYR 165A    3.3374
VAL   6A    5.275
VAL  61A    22.8718
                         ******** POCKET # 12      
Res. in common with 3 AC:  0.44444     0.85714     0.83333   
ALA 130A    11.6627
ALA 162A    5.5932
ARG   2A    5.6219
ARG   5A    5.6689
ARG  60A    21.4665
ARG  62A    23.744
ARG 121A    11.4347
ARG 153A    4.7057
ARG 163A    8.2477
ARG 166A    11.2739
ASN  40A    19.6312
ASN  65A    29.7386
ASN  66A    28.9202
ASN 101A    17.3451
ASN 124A    13.6593
ASP   3A    5.6858
ASP  31A    11.2185
ASP  39A    19.0024
ASP  68A    26.5678
ASP 102A    14.0325
ASP 103A    11.2238
ASP 126A    12.6564
ASP 131A    10.8089
CYS   4A    6.8785
CYS 120A      8.6
CYS 129A    8.6167
CYS 160A    4.4647
GLN  38A    17.6389
GLN  98A    18.9136
GLN 117A    5.2631
GLN 164A    9.1708
GLU   1A    11.1161
GLU  33A    14.6003
GLU 157A    2.4463
GLY  34A    17.7777
GLY 127A    9.502
HIS 104A    10.4374
ILE  41A    15.9519
ILE 168A    13.0671
LEU  35A    17.2363
LEU  37A    17.023
LEU  63A    26.0658
LEU  64A    28.0689
LEU 122A    12.9784
LEU 123A    10.8177
LEU 125A    16.1971
LEU 159A    0.88306
LEU 161A    3.5167
LEU 167A    13.589
LYS  29A    9.9794
LYS  30A    7.5333
LYS  87A    16.0126
MET  88A    15.6179
PHE  36A    17.2209
PHE 135A    7.3503
PRO  32A    12.6378
SER   8A    2.0164
SER 119A    6.8044
SER 132A    7.5039
SER 134A    4.595
THR 128A    10.0207
TYR  90A    18.2039
TYR 118A    3.6896
TYR 133A    6.7581
TYR 165A    3.3374
VAL   6A    5.275
VAL  61A    22.8718
                         ******** POCKET # 23      
Res. in common with 3 AC:  0     0.42857         0.5   
ALA  28A    9.5684
ARG  60A    21.4665
ARG  62A    23.744
ARG 163A    8.2477
ARG 166A    11.2739
ASN  40A    19.6312
ASN  65A    29.7386
ASN  66A    28.9202
ASP  31A    11.2185
ASP  39A    19.0024
ASP  68A    26.5678
GLN  38A    17.6389
GLN 164A    9.1708
HIS 170A    17.6274
ILE  41A    15.9519
ILE 168A    13.0671
LEU  35A    17.2363
LEU  37A    17.023
LEU  63A    26.0658
LEU  64A    28.0689
LEU 167A    13.589
LYS  29A    9.9794
TYR 165A    3.3374
VAL  61A    22.8718
VAL 169A    18.1074
  
     * Pockets of: 1bya protein * 
  ___________________________________   
 

                         ******** POCKET # 10      
Res. in common with 5 AC:  0           0           0           0        0.25   
ARG 322A    11.4359
ASN 251A    27.0181
ASN 307A    17.2239
ASN 318A    13.0835
ASN 320A    13.68
ASP 321A    12.2633
ASP 323A    8.0312
GLU 306A    18.9843
GLU 311A    10.72
HIS 308A    14.4693
LEU 312A    13.8237
LEU 319A    14.1632
LEU 481A    7.626
LYS 478A    4.098
PRO 479A    6.428
THR 477A    7.4367
THR 480A    4.0218
TYR 254A    22.0834
TYR 317A    14.6483
VAL 255A    22.914
VAL 305A    15.9095
                         ******** POCKET # 11      
Res. in common with 5 AC:  0           0           0         0.4        0.25   
ARG 347A    8.2904
ARG 372A    1.5128
ASN 251A    27.0181
ASN 307A    17.2239
ASN 318A    13.0835
ASN 320A    13.68
ASP 321A    12.2633
ASP 323A    8.0312
ASP 348A    10.0977
GLN 351A    4.2887
GLN 360A    10.1418
GLN 364A    12.47
GLN 365A    10.8858
GLU 306A    18.9843
GLU 311A    10.72
GLU 350A    6.8551
GLU 361A    12.2862
GLY 358A    9.6519
HIS 300A    3.1344
HIS 308A    14.4693
ILE 299A    5.7912
LEU 312A    13.8237
LEU 319A    14.1632
LEU 362A    7.6764
LEU 481A    7.626
LYS 304A    13.6327
LYS 356A    11.3704
PRO 359A    7.0852
PRO 479A    6.428
PRO 482A    9.7353
PRO 484A    12.6497
PRO 487A    19.3051
SER 250A    24.8945
SER 349A    10.6276
SER 353A    11.2051
SER 357A    7.1293
THR 480A    4.0218
TRP 301A    4.4275
TRP 302A    10.6852
TRP 485A    14.1463
TYR 254A    22.0834
TYR 303A    11.3129
TYR 316A    8.7069
TYR 325A    10.6649
VAL 305A    15.9095
                         ******** POCKET # 12      
Res. in common with 5 AC:  0           0           0           0        0.75   
ALA 398A    14.9829
ARG 326A    2.6014
ARG 330A    5.0213
ARG 372A    1.5128
ASN  10A    22.1823
ASN 404A    22.3228
ASN 405A    26.0721
ASN 406A    25.3398
ASP 374A    7.943
ASP 490A    23.2236
GLN 401A    14.6265
GLU 373A    4.2996
GLU 475A    5.8766
GLY 370A    9.0718
GLY 402A    21.1907
ILE 375A    10.6897
LEU 411A    12.5857
LEU 481A    7.626
LEU 486A    19.7166
LYS 399A    17.6592
LYS 410A    12.6311
LYS 478A    4.098
MET 413A    11.6484
PHE 483A    8.0966
PRO 400A    16.6959
PRO 408A    20.5763
PRO 409A    18.0409
PRO 466A    16.7371
PRO 482A    9.7353
PRO 484A    12.6497
PRO 487A    19.3051
SER 368A    8.1012
SER 412A    16.8999
THR 480A    4.0218
TRP 371A    8.1712
TRP 485A    14.1463
VAL 403A    23.8037
VAL 472A    9.232
                         ******** POCKET # 14      
Res. in common with 5 AC:  0           0           0           0        0.25   
ARG 322A    11.4359
ASN 251A    27.0181
ASN 318A    13.0835
ASP 321A    12.2633
ASP 323A    8.0312
GLU 257A    24.6817
LEU 312A    13.8237
LEU 319A    14.1632
LYS 260A    20.2675
LYS 478A    4.098
PHE 261A    22.4643
PRO 479A    6.428
THR 264A    18.0107
THR 477A    7.4367
TYR 254A    22.0834
TYR 317A    14.6483
VAL 255A    22.914
                         ******** POCKET # 27      
Res. in common with 5 AC:  0           0           0           0        0.25   
ARG 322A    11.4359
GLU 257A    24.6817
GLU 475A    5.8766
LEU 474A    9.2601
LYS 260A    20.2675
LYS 478A    4.098
THR 264A    18.0107
THR 477A    7.4367
TYR 317A    14.6483
                         ******** POCKET # 59      
Res. in common with 5 AC:  0.28571           0           0         0.2           0   
ALA  71A    15.9319
ARG  70A    18.8602
ASN  24A    13.0842
ASN  27A    16.3535
ASN  98A    8.5599
ASN 104A    9.6212
ASP  26A    15.8309
ASP  31A    16.16
ASP  33A    18.9712
ASP  68A    17.7912
ASP 101A    7.9544
ASP 423A    13.3653
CYS  95A    4.5259
GLU  30A    15.356
GLY  21A    7.4954
GLY  96A    5.6973
GLY  97A    9.0371
GLY 100A    11.1374
ILE 102A    5.9852
LEU  20A    3.3512
LYS  62A    20.3882
PHE  29A    14.1197
PRO  32A    17.4998
VAL  23A    10.8869
VAL  28A    15.2977
VAL  99A    11.4985
VAL 103A    7.9147
                         ******** POCKET # 73      
Res. in common with 5 AC:  0.28571     0.11111           0         0.6           0   
ALA 355A    8.7074
ALA 382A    1.7357
ARG 385A    8.4558
ARG 420A    1.676
ASN 381A    3.9506
ASN 430A    16.7627
ASP 101A    7.9544
ASP 354A    11.743
ASP 424A    14.194
GLN 351A    4.2887
GLN 427A    17.9967
GLU 199A    7.8233
GLU 350A    6.8551
GLY 100A    11.1374
HIS 300A    3.1344
ILE 102A    5.9852
LEU 383A    3.0741
LEU 419A    2.9324
MET 346A    2.6697
PHE 200A    4.5045
PRO 201A    7.8354
PRO 352A    6.8003
PRO 384A    5.6058
SER 353A    11.2051
SER 357A    7.1293
SER 422A    10.2737
SER 429A    21.1898
TYR 386A    11.1861
TYR 418A    7.0447
VAL  99A    11.4985
                         ******** POCKET # 94      
Res. in common with 5 AC:  0           0           0           0        0.25   
ASP 113A    21.1098
GLN 109A    17.3069
GLU 116A    23.0643
GLY 115A    22.0414
HIS 146A    25.4722
ILE 114A    22.8051
LEU 112A    16.3349
LYS  62A    20.3882
SER 117A    25.6684
TRP 110A    19.5465
                        ******** POCKET # 101      
Res. in common with 5 AC:  0.42857     0.22222           0         0.6           0   
ALA 382A    1.7357
ARG 385A    8.4558
ARG 420A    1.676
ASN  24A    13.0842
ASN  98A    8.5599
ASN 104A    9.6212
ASN 381A    3.9506
ASN 430A    16.7627
ASP  26A    15.8309
ASP  31A    16.16
ASP 101A    7.9544
ASP 423A    13.3653
ASP 424A    14.194
CYS  95A    4.5259
GLN 351A    4.2887
GLN 427A    17.9967
GLU  30A    15.356
GLU 199A    7.8233
GLU 350A    6.8551
GLY  21A    7.4954
GLY  96A    5.6973
GLY  97A    9.0371
GLY 100A    11.1374
HIS 300A    3.1344
ILE 102A    5.9852
LEU  18A    4.1077
LEU  20A    3.3512
LEU 383A    3.0741
LEU 419A    2.9324
LEU 421A    7.6541
LEU 425A    12.1059
LEU 426A    14.3859
LYS 428A    21.3971
MET  17A    2.5359
MET 346A    2.6697
PHE  29A    14.1197
PHE 200A    4.5045
PHE 431A    16.4312
PRO  19A    5.8149
PRO 384A    5.6058
SER 357A    7.1293
SER 422A    10.2737
SER 429A    21.1898
TYR 386A    11.1861
TYR 418A    7.0447
VAL  16A    7.8234
VAL  23A    10.8869
VAL  28A    15.2977
VAL  99A    11.4985
VAL 103A    7.9147
                        ******** POCKET # 129      
Res. in common with 5 AC:  0           0           0           0        0.25   
ARG 148A    21.7875
GLU 142A    25.2782
GLY 147A    27.7173
HIS 146A    25.4722
ILE 144A    24.7345
PHE 145A    21.0406
PRO 143A    27.4705
SER 117A    25.6684
                        ******** POCKET # 137      
Res. in common with 5 AC:  0           0           0           0        0.25   
GLN  66A    20.7123
GLY  63A    21.8412
HIS 146A    25.4722
PRO  64A    22.9811
TRP 110A    19.5465
                        ******** POCKET # 142      
Res. in common with 5 AC:  0           0           0           0        0.25   
ARG 148A    21.7875
GLN  66A    20.7123
GLU  60A    16.5038
GLU 163A    21.9174
GLY  63A    21.8412
HIS 146A    25.4722
LYS  65A    22.499
PRO  64A    22.9811
TRP 110A    19.5465
TYR  67A    18.7229
                        ******** POCKET # 150      
Res. in common with 5 AC:  0.42857     0.22222           0         0.6           0   
ALA 355A    8.7074
ALA 382A    1.7357
ARG 385A    8.4558
ARG 420A    1.676
ASN  24A    13.0842
ASN  98A    8.5599
ASN 104A    9.6212
ASN 381A    3.9506
ASN 430A    16.7627
ASP  26A    15.8309
ASP  31A    16.16
ASP 101A    7.9544
ASP 354A    11.743
ASP 423A    13.3653
ASP 424A    14.194
CYS  95A    4.5259
GLN 351A    4.2887
GLN 427A    17.9967
GLU  30A    15.356
GLU 199A    7.8233
GLU 350A    6.8551
GLY  21A    7.4954
GLY  96A    5.6973
GLY  97A    9.0371
GLY 100A    11.1374
HIS 300A    3.1344
ILE 102A    5.9852
LEU  18A    4.1077
LEU  20A    3.3512
LEU 383A    3.0741
LEU 419A    2.9324
LEU 421A    7.6541
LEU 425A    12.1059
LEU 426A    14.3859
LYS 428A    21.3971
MET  17A    2.5359
MET 346A    2.6697
PHE  29A    14.1197
PHE 200A    4.5045
PHE 431A    16.4312
PRO  19A    5.8149
PRO 201A    7.8354
PRO 352A    6.8003
PRO 384A    5.6058
SER 353A    11.2051
SER 357A    7.1293
SER 422A    10.2737
SER 429A    21.1898
TYR 386A    11.1861
TYR 418A    7.0447
VAL  16A    7.8234
VAL  23A    10.8869
VAL  28A    15.2977
VAL  99A    11.4985
VAL 103A    7.9147
                        ******** POCKET # 164      
Res. in common with 5 AC:  0           0           0           0        0.25   
GLN  66A    20.7123
GLY  63A    21.8412
HIS 146A    25.4722
PRO  64A    22.9811
TRP 110A    19.5465
                        ******** POCKET # 169      
Res. in common with 5 AC:  0           0           0           0        0.25   
GLN  66A    20.7123
GLN 109A    17.3069
GLY  63A    21.8412
HIS 146A    25.4722
LEU  61A    17.557
LYS  62A    20.3882
TRP 110A    19.5465
  
     * Pockets of: 1cge protein * 
  ___________________________________   
 

                          ******** POCKET # 7      
Res. in common with 4 AC:  0.75        0.75         0.5     0.58824   
ALA 182A    6.5244
ALA 184A    5.4519
ALA 195A    9.6775
ASN 106A    12.232
ASN 171A    1.4023
ASN 180A    3.8952
ASP 170A    4.7815
ASP 175A    6.0713
ASP 194A    8.4675
GLN 186A    7.506
GLU 104A    16.5699
GLU 219A    7.8181
GLY 178A    4.9138
GLY 179A    3.451
GLY 190A    11.704
GLY 192A    11.1508
GLY 193A    10.4267
GLY 221A    8.964
GLY 225A    9.6311
HIS 183A    3.7867
HIS 196A    7.4514
HIS 218A    4.8699
HIS 222A    3.8485
HIS 228A    0.31597
ILE 191A    6.526
LEU 102A    21.9511
LEU 181A    7.4793
LEU 220A    10.7571
LEU 226A    6.284
MET 236A    3.8889
PHE 174A    7.1365
PHE 185A    4.9004
PHE 197A    10.3822
PRO 107A    13.1924
PRO 173A    6.9021
PRO 238A    0.44671
SER 172A    3.0178
SER 223A    10.2083
SER 227A    3.4035
SER 229A    2.8842
THR 230A    4.925
                          ******** POCKET # 9      
Res. in common with 4 AC:  0           0           1     0.35294   
ASN 180A    3.8952
ASP 175A    6.0713
ASP 198A    10.7142
GLU 201A    8.3206
GLY 176A    8.788
GLY 178A    4.9138
GLY 179A    3.451
LEU 181A    7.4793
PRO 177A    6.0847
SER 239A    1.5018
TYR 210A    5.5253
TYR 237A    1.762
                         ******** POCKET # 10      
Res. in common with 4 AC:  0.25           0         0.5     0.58824   
ALA 182A    6.5244
ASN 180A    3.8952
ASP 175A    6.0713
GLY 178A    4.9138
GLY 179A    3.451
HIS 228A    0.31597
LEU 181A    7.4793
PHE 174A    7.1365
PRO 238A    0.44671
SER 239A    1.5018
THR 230A    4.925
TYR 210A    5.5253
TYR 237A    1.762
TYR 240A    5.5111
                         ******** POCKET # 28      
Res. in common with 4 AC:  0        0.25           0           0   
ARG 115A    19.1903
ARG 117A    17.3288
ARG 127A    25.0424
ARG 165A    12.7448
ARG 169A    5.6131
ASN 120A    15.7126
ASP 167A    8.7811
GLN 156A    21.4435
GLU 119A    14.9706
GLU 154A    24.5824
GLY 155A    21.4814
HIS 168A    7.6055
ILE 118A    18.5379
ILE 161A    14.0845
MET 160A    12.6241
PHE 163A    14.0398
PRO 123A    21.0016
SER 153A    24.9845
SER 162A    12.2248
TYR 121A    20.0881
VAL 152A    22.8783
VAL 164A    10.5698
                         ******** POCKET # 57      
Res. in common with 4 AC:  0           0     0.33333     0.11765   
ARG 202A    11.3459
ARG 208A    13.4639
GLU 201A    8.3206
GLU 209A    7.9562
GLY 178A    4.9138
GLY 179A    3.451
TYR 210A    5.5253
                         ******** POCKET # 78      
Res. in common with 4 AC:  0           0     0.33333           0   
ASP 167A    8.7811
ASP 175A    6.0713
ASP 200A    11.4645
GLY 176A    8.788
PHE 174A    7.1365
PRO 177A    6.0847
                         ******** POCKET # 84      
Res. in common with 4 AC:  0           0     0.33333    0.058824   
ASN 171A    1.4023
ASP 167A    8.7811
ASP 175A    6.0713
GLY 176A    8.788
PHE 174A    7.1365
PRO 173A    6.9021
SER 172A    3.0178
                         ******** POCKET # 87      
Res. in common with 4 AC:  0        0.25           0    0.058824   
ARG 169A    5.6131
ASN 171A    1.4023
ASP 167A    8.7811
ASP 170A    4.7815
                         ******** POCKET # 89      
Res. in common with 4 AC:  0        0.25           0           0   
ARG 165A    12.7448
ARG 169A    5.6131
ASP 167A    8.7811
HIS 168A    7.6055
VAL 164A    10.5698
                        ******** POCKET # 123      
Res. in common with 4 AC:  0           0     0.33333           0   
ASP 167A    8.7811
ASP 175A    6.0713
GLY 166A    10.5191
GLY 176A    8.788
PHE 174A    7.1365
                        ******** POCKET # 146      
Res. in common with 4 AC:  0         0.5           0    0.058824   
ALA 157A    18.0545
ARG 169A    5.6131
ASN 171A    1.4023
ASP 170A    4.7815
GLN 156A    21.4435
GLY 190A    11.704
GLY 192A    11.1508
HIS 168A    7.6055
ILE 191A    6.526
PHE 185A    4.9004
PRO 189A    11.887
  
     * Pockets of: 1chg protein * 
  ___________________________________   
 

  
     * Pockets of: 1djb protein * 
  ___________________________________   
 

                         ******** POCKET # 49      
Res. in common with 1 AC:  0.3   
ALA  67A    9.0418
ALA 238A    4.3805
ARG  65A    15.8102
ARG 164A    11.3294
ASN 136A    9.7193
ASN 161A    15.3274
ASN 170A    4.4059
ASP 100A    15.3126
ASP 101A    12.3909
ASP 179A    11.2344
GLU 166A    4.2871
GLU 168A    8.6502
ILE 145A    14.6525
ILE 167A    5.0284
ILE 239A    4.6742
LEU 169A    6.884
LYS 140A    16.0917
LYS 146A    19.087
LYS 175A    17.9779
LYS 177A    16.4483
LYS 178A    13.5926
PRO 162A    14.6043
SER 173A    13.5778
SER 176A    16.9192
THR 180A    13.4307
TYR 165A    9.5426
TYR 171A    8.5164
TYR 172A    10.1528
VAL 163A    14.8199
                         ******** POCKET # 85      
Res. in common with 1 AC:  0.3   
ALA  67A    9.0418
ALA 238A    4.3805
ARG  65A    15.8102
ARG 164A    11.3294
ASN 136A    9.7193
ASN 161A    15.3274
ASN 170A    4.4059
ASP 100A    15.3126
ASP 101A    12.3909
ASP 179A    11.2344
GLU 166A    4.2871
GLU 168A    8.6502
ILE 145A    14.6525
ILE 167A    5.0284
ILE 239A    4.6742
LEU 169A    6.884
LYS 140A    16.0917
LYS 146A    19.087
LYS 175A    17.9779
LYS 177A    16.4483
LYS 178A    13.5926
PRO 162A    14.6043
SER 173A    13.5778
SER 176A    16.9192
THR 180A    13.4307
TYR 165A    9.5426
TYR 171A    8.5164
TYR 172A    10.1528
VAL 163A    14.8199
  
     * Pockets of: 1esa protein * 
  ___________________________________   
 

                         ******** POCKET # 10      
Res. in common with 3 AC:  0.25           0           0   
ALA 132A    5.9526
ALA 243A    2.6356
ALA 253A    18.8754
ARG  51A    16.4715
ARG 131A    7.5476
ASN 249A    13.0533
ASN 250A    12.719
GLN  52A    18.878
GLY 127A    17.2039
ILE  50A    15.7174
ILE 109A    10.5981
ILE 245A    7.1063
ILE 248A    10.5269
ILE 252A    16.8852
LEU 111A    15.0043
LEU 126A    19.2978
LEU 129A    11.9212
MET  56A    12.5121
PRO 130A    9.4601
SER 246A    8.6773
SER 254A    19.4109
TRP  54A    18.6393
TRP 247A    9.6097
TYR  97A    11.7338
TYR 244A    5.1083
VAL 128A    14.5087
VAL 217A    11.402
VAL 241A    6.2883
VAL 251A    15.3181
                         ******** POCKET # 92      
Res. in common with 3 AC:  0.25           0           0   
ALA 216A    14.1498
ARG 131A    7.5476
ASN 212A    17.2185
GLN  52A    18.878
GLN 125A    16.1334
GLN 214A    17.4597
GLY 127A    17.2039
GLY 213A    20.8195
LEU 126A    19.2978
LEU 129A    11.9212
PRO 130A    9.4601
TYR 215A    17.3872
VAL 128A    14.5087
VAL 217A    11.402
                         ******** POCKET # 93      
Res. in common with 3 AC:  0.25           0           0   
ALA 216A    14.1498
ASN 212A    17.2185
GLN  52A    18.878
GLN 125A    16.1334
GLN 214A    17.4597
GLY 127A    17.2039
GLY 213A    20.8195
HIS 208A    14.589
LEU 120A    17.5005
LEU 126A    19.2978
PRO  28A    14.1627
SER  26A    15.0779
SER  29A    15.1906
TYR 215A    17.3872
VAL 124A    12.5782
VAL 128A    14.5087
VAL 217A    11.402
  
     * Pockets of: 1gcg protein * 
  ___________________________________   
 

                          ******** POCKET # 3      
Res. in common with 4 AC:  0.30769     0.66667     0.27273     0.66667   
ALA 201A    11.9398
ALA 224A    22.2462
ALA 237A    7.483
ALA 241A    10.4772
ALA 243A    14.9935
ALA 249A    17.3344
ALA 251A    16.1726
ARG  21A    8.7764
ASN  15A    6.0761
ASN  39A    12.241
ASN 136A    3.078
ASN 202A    9.3389
ASN 226A    18.7476
ASP  13A    7.3153
ASP  14A    2.6137
ASP  40A    10.5545
ASP 134A    3.717
ASP 212A    4.817
ASP 236A     2.31
GLN  42A    8.3993
GLN 142A    1.5783
GLU  25A    14.6613
GLU 205A    3.1623
GLU 220A    15.8004
GLU 240A    11.6326
GLY 132A    9.9584
GLY 248A    19.5472
GLY 252A    12.3484
HIS 225A    19.3806
ILE   9A    7.5789
ILE 204A    8.0046
ILE 230A    11.5503
LEU 135A    5.7405
LEU 196A    15.408
LEU 222A    15.6574
LEU 238A    6.9281
LEU 242A    12.6244
LEU 244A    14.3366
LEU 303A    16.6062
LYS  11A    2.5601
LYS  22A    11.2453
LYS  29A    20.7142
LYS 137A    5.7007
LYS 203A    6.1911
LYS 223A    19.5098
LYS 227A    11.9742
LYS 246A    17.6764
LYS 300A    18.7716
MET  17A    3.248
MET 216A    9.8474
MET 250A    11.2806
PHE  16A    3.0688
PRO 231A    11.6438
PRO 239A    11.3967
SER  18A    6.2176
SER 228A    17.3097
SER 229A    13.7086
SER 247A    19.0164
THR 185A    9.0796
THR 253A    8.4406
TRP 133A    6.7654
TYR  12A    8.8918
VAL  19A    7.6726
VAL 144A    10.2972
VAL 206A    7.828
VAL 207A    11.5701
VAL 219A    14.4603
VAL 232A    13.5203
VAL 245A    14.5783
                         ******** POCKET # 21      
Res. in common with 4 AC:  0     0.33333           0     0.33333   
ALA 201A    11.9398
ASN 136A    3.078
ASN 200A    10.7593
ASN 202A    9.3389
GLN 142A    1.5783
GLU 174A    5.9123
LEU 176A    7.7579
LYS 137A    5.7007
LYS 203A    6.1911
PRO 199A    13.4713
                         ******** POCKET # 53      
Res. in common with 4 AC:  0     0.83333           0     0.83333   
ASN 136A    3.078
ASP 134A    3.717
ASP 138A    2.2389
GLN 128A    11.494
GLN 131A    9.2027
GLN 142A    1.5783
GLN 172A    6.2585
GLY 139A    4.8305
LEU 135A    5.7405
LYS 137A    5.7007
LYS 140A    2.0347
TRP 127A    5.155
TRP 133A    6.7654
                         ******** POCKET # 62      
Res. in common with 4 AC:  0  1  0  1   
ALA 129A    14.0202
ALA 249A    17.3344
ALA 251A    16.1726
ASN 130A    10.6632
ASN 136A    3.078
ASP 134A    3.717
ASP 138A    2.2389
ASP 299A    15.9241
GLN 128A    11.494
GLN 131A    9.2027
GLN 142A    1.5783
GLN 172A    6.2585
GLU 205A    3.1623
GLY 132A    9.9584
GLY 139A    4.8305
GLY 248A    19.5472
GLY 252A    12.3484
HIS 126A    13.0717
ILE 123A    11.4173
ILE 141A    3.9449
ILE 171A    8.3574
LEU 135A    5.7405
LEU 166A    11.1151
LEU 244A    14.3366
LYS 137A    5.7007
LYS 140A    2.0347
LYS 246A    17.6764
LYS 300A    18.7716
MET 250A    11.2806
PHE 233A    11.0067
PRO 231A    11.6438
SER 247A    19.0164
TRP 127A    5.155
TRP 133A    6.7654
TYR 143A    6.8043
VAL 144A    10.2972
VAL 206A    7.828
VAL 207A    11.5701
VAL 232A    13.5203
VAL 245A    14.5783
                         ******** POCKET # 94      
Res. in common with 4 AC:  0     0.66667           0     0.66667   
ALA 201A    11.9398
ALA 224A    22.2462
ALA 249A    17.3344
ASN 136A    3.078
ASN 200A    10.7593
ASN 202A    9.3389
ASN 226A    18.7476
ASP 134A    3.717
GLN 142A    1.5783
GLU 205A    3.1623
GLY 132A    9.9584
GLY 248A    19.5472
HIS 225A    19.3806
ILE 204A    8.0046
ILE 230A    11.5503
LEU 135A    5.7405
LEU 176A    7.7579
LEU 196A    15.408
LEU 222A    15.6574
LEU 244A    14.3366
LYS 137A    5.7007
LYS 203A    6.1911
LYS 223A    19.5098
LYS 227A    11.9742
LYS 246A    17.6764
MET 250A    11.2806
PRO 231A    11.6438
SER 228A    17.3097
SER 229A    13.7086
SER 247A    19.0164
TRP 133A    6.7654
VAL 144A    10.2972
VAL 206A    7.828
VAL 207A    11.5701
VAL 232A    13.5203
                        ******** POCKET # 109      
Res. in common with 4 AC:  0     0.66667           0     0.66667   
ASN 136A    3.078
ASP 138A    2.2389
GLN 142A    1.5783
GLU 174A    5.9123
ILE 141A    3.9449
LYS 137A    5.7007
LYS 140A    2.0347
LYS 203A    6.1911
  
     * Pockets of: 1hel protein * 
  ___________________________________   
 

                          ******** POCKET # 1      
Res. in common with 3 AC:  0.25     0.16667         0.2   
ARG  61A    5.8757
ARG  73A    3.373
ASN  74A    8.6645
ASN  77A    12.1157
CYS  76A    9.2865
GLY  71A    8.8434
LEU  75A    4.2523
LYS  97A    6.5169
SER  72A    9.0338
THR  69A    9.5713
TRP  62A    3.3462
TRP  63A    2.9417
                          ******** POCKET # 3      
Res. in common with 3 AC:  0.25     0.33333         0.4   
ARG  21A    10.3266
ARG  73A    3.373
ASP 101A    2.6756
LEU  75A    4.2523
LYS  97A    6.5169
SER 100A    6.7925
TRP  62A    3.3462
TRP  63A    2.9417
                          ******** POCKET # 6      
Res. in common with 3 AC:  0.25           0         0.2   
ARG  61A    5.8757
ARG  73A    3.373
ASN  59A    3.0221
ASN  74A    8.6645
ASP  48A    5.0843
CYS  64A    8.1796
GLY  49A    9.3767
GLY  71A    8.8434
PRO  70A    12.232
SER  50A    5.5963
SER  60A    6.3952
SER  72A    9.0338
THR  47A    8.8047
THR  69A    9.5713
TRP  62A    3.3462
                         ******** POCKET # 13      
Res. in common with 3 AC:  0.25           0         0.2   
ALA 107A    2.7773
ARG 112A    5.2292
ASN 103A    1.263
ASN 106A    5.2372
LYS 116A    10.7935
MET 105A    7.5103
THR  47A    8.8047
TRP 108A    2.4145
                         ******** POCKET # 19      
Res. in common with 3 AC:  0.5     0.33333         0.6   
ALA 107A    2.7773
ARG  61A    5.8757
ARG  73A    3.373
ASN  59A    3.0221
ASN 103A    1.263
ASP  48A    5.0843
ASP 101A    2.6756
GLY  49A    9.3767
ILE  98A    4.0377
SER  50A    5.5963
THR  47A    8.8047
TRP  62A    3.3462
TRP  63A    2.9417
                         ******** POCKET # 22      
Res. in common with 3 AC:  0.125     0.33333         0.4   
ARG  21A    10.3266
ARG  73A    3.373
ASN 103A    1.263
ASP 101A    2.6756
GLY 102A    3.9811
LYS  97A    6.5169
SER 100A    6.7925
TRP  63A    2.9417
                         ******** POCKET # 53      
Res. in common with 3 AC:  0     0.33333           0   
ALA 122A    20.3208
ARG 125A    22.1666
ASP 119A    19.6095
                         ******** POCKET # 54      
Res. in common with 3 AC:  0     0.33333           0   
ALA 122A    20.3208
ARG 114A    12.0785
ARG 125A    22.1666
ASP 119A    19.6095
CYS  30A    10.5469
GLY 117A    16.6333
PHE  34A    8.9603
THR 118A    16.9436
TRP 123A    16.041
VAL 120A    15.6631
                         ******** POCKET # 55      
Res. in common with 3 AC:  0     0.33333         0.2   
ALA 122A    20.3208
ARG 125A    22.1666
ASP 119A    19.6095
GLN 121A    19.5002
GLY 117A    16.6333
THR 118A    16.9436
VAL 120A    15.6631
                         ******** POCKET # 97      
Res. in common with 3 AC:  0     0.33333           0   
ARG 125A    22.1666
ASP 119A    19.6095
                         ******** POCKET # 98      
Res. in common with 3 AC:  0     0.33333         0.2   
ALA 122A    20.3208
ARG 125A    22.1666
ASP 119A    19.6095
GLN 121A    19.5002
  
     * Pockets of: 1hsi protein * 
  ___________________________________   
 

                          ******** POCKET # 1      
Res. in common with 1 AC:  0.4   
ARG   8B    11.8334
ARG  87A    8.8363
ASN  83B    11.2774
ASP  29A    7.0956
ASP  79B    13.9704
GLU  21B    15.4751
GLY  48A    5.656
GLY  49A    3.4979
ILE  46A    11.0213
ILE  50B    5.3371
ILE  82B    8.5418
ILE  84B    6.9674
LEU  23B    8.0984
LEU  24B    7.2212
LYS  45A    14.2563
PHE  53A    9.5776
PRO   9B    9.7838
PRO  81B    11.211
THR  80B    10.7783
VAL  10B    13.2444
VAL  47A    6.6388
                          ******** POCKET # 6      
Res. in common with 1 AC:  0.66667   
ALA  28A    4.236
ALA  28B    2.2888
ALA  73B    12.2077
ARG   8A    0.63208
ARG  72B    14.4819
ARG  87B    3.008
ASN  61B    16.195
ASN  88B    5.4229
ASP  25A    2.1534
ASP  25B    2.7634
ASP  29B    0.40736
ASP  30B    3.1197
GLU  21A    7.4621
GLU  58B    11.5946
GLY  27A    4.9822
GLY  27B    0.87454
GLY  48B    6.3749
GLY  49B    6.8706
GLY  86B    5.7832
ILE  32B    9.4185
ILE  50A    2.1065
ILE  50B    5.3371
ILE  75B    11.6156
ILE  82A    3.0749
ILE  84B    6.9674
ILE  89B    7.961
LEU   5A    5.7726
LEU  23A    1.2604
LEU  23B    8.0984
LEU  24A    3.9892
LYS   7A    1.7699
LYS  45B    9.2826
LYS  60B    12.5243
MET  76B    8.4724
PHE  85B    7.9096
PRO   9A    2.476
PRO  81A    3.3757
SER  31B    6.6578
SER  43B    16.3488
THR  12A    10.3778
THR  26B    2.5115
THR  74B    10.2712
TRP   6A    4.8571
TYR  59B    14.1113
VAL  10A    3.1963
VAL  11A    6.8351
VAL  22A    5.1974
VAL  47B    8.2346
VAL  62B    15.7399
                         ******** POCKET # 16      
Res. in common with 1 AC:  0.4   
ARG   8A    0.63208
ASN  55B    15.7034
ASP  29B    0.40736
ASP  30B    3.1197
GLU  21A    7.4621
GLU  58B    11.5946
GLY  48B    6.3749
GLY  49B    6.8706
GLY  51B    7.1878
GLY  52B    9.237
ILE  32B    9.4185
ILE  46B    11.9147
ILE  50A    2.1065
ILE  50B    5.3371
ILE  54B    11.7693
ILE  75B    11.6156
ILE  82A    3.0749
ILE  82B    8.5418
LYS  45B    9.2826
LYS  60B    12.5243
MET  76B    8.4724
PHE  53B    11.3608
PRO  44B    16.6065
PRO  81A    3.3757
SER  31B    6.6578
SER  43B    16.3488
THR  56B    12.9766
THR  74B    10.2712
TYR  59B    14.1113
VAL  47B    8.2346
                         ******** POCKET # 76      
Res. in common with 1 AC:  0.33333   
ALA  34A    8.4621
ARG   8A    0.63208
ASN  83A    3.2043
ASP  79A    7.1131
GLU  21A    7.4621
GLY  48A    5.656
GLY  48B    6.3749
GLY  49A    3.4979
GLY  51A    5.7729
GLY  52A    7.5111
ILE  32A    4.6892
ILE  50A    2.1065
ILE  82A    3.0749
ILE  84A    0.73735
PHE  53B    11.3608
PRO  19A    13.9813
PRO  81A    3.3757
THR  80A    4.7707
VAL  20A    10.6919
VAL  33A    6.9196
VAL  47A    6.6388
  
     * Pockets of: 1hxf protein * 
  ___________________________________   
 

                          ******** POCKET # 6      
Res. in common with 3 AC:  0           0         0.3   
ARG  35H    20.2419
ARG  73H    16.208
ARG  75H    23.6121
ASN 143H    8.5596
ASP  55I    21.6273
ASP  60H    19.2469
GLN 151H    14.9431
GLN 156H    12.3241
GLU  39H    18.5037
GLU 146H    5.4799
GLU 192H    6.1981
GLY 150H    12.829
LEU 144H    10.6796
LYS  60H    13.7475
LYS 145H    9.4794
PRO  37H    22.402
PRO  60H    16.3127
PRO 152H    13.7369
SER 153H    17.9789
THR  74H    20.5895
TRP  60H    10.5614
TYR  60H    12.484
                         ******** POCKET # 69      
Res. in common with 3 AC:  0           0         0.3   
ARG  75H    23.6121
ARG  77H    29.7826
GLU  57I    25.6468
GLU  58I    28.6084
GLU  77H    23.0688
THR  74H    20.5895
TYR  76H    26.3455
  
     * Pockets of: 1ifb protein * 
  ___________________________________   
 

                        ******** POCKET # 114      
Res. in common with 1 AC:  0.4   
ALA  69A    8.2622
ASP  59A    10.5213
GLU  63A    16.8879
GLU  77A    1.9681
LEU  78A    4.5142
PHE  62A    11.5466
PHE  68A    10.1472
SER  71A    1.4228
THR  76A    0.42157
THR  79A    7.9927
TYR  70A    2.7449
VAL  49A    9.2373
VAL  60A    7.9087
VAL  61A    12.2371
VAL  96A    6.1844
  
     * Pockets of: 1ime protein * 
  ___________________________________   
 

  
     * Pockets of: 1krn protein * 
  ___________________________________   
 

  
     * Pockets of: 1l3f protein * 
  ___________________________________   
 

                          ******** POCKET # 2      
Res. in common with 10 AC:  0           0     0.33333           0           0           0           0           0           0           0   
ASN  19E    12.0042
ASN  60E    19.0882
GLN  61E    20.1548
GLY   8E    16.9535
GLY  10E    15.9096
ILE  20E    11.3638
SER   5E    18.5797
THR   4E    20.8244
THR   6E    17.2011
THR  22E    15.3647
TYR  24E    21.0611
TYR  28E    19.6142
VAL   7E    16.5724
VAL   9E    16.9938
                          ******** POCKET # 4      
Res. in common with 10 AC:  0           0           0           1           0     0.18182           0     0.14286           0         0.5   
ALA 209E    3.0777
ASP 200E    2.9907
ASP 213E    4.6591
ASP 226E    2.9892
GLN 128E    4.4758
GLN 225E    3.4745
GLY 199E    5.706
GLY 212E    2.4239
HIS 231E    3.227
ILE 197E    8.5211
ILE 232E    1.3301
LEU 202E    3.8769
LYS 210E    4.5113
LYS 219E    4.1179
PRO 195E    6.3164
PRO 214E    3.7643
SER 198E    8.1108
SER 201E    1.1436
THR 129E    5.4566
THR 194E    7.5863
TYR 193E    5.5987
TYR 211E    3.1795
                          ******** POCKET # 8      
Res. in common with 10 AC:  0           0     0.33333           0           0           0           0           0           0           0   
ASN  19E    12.0042
GLN  17E    15.3164
GLN  61E    20.1548
VAL   9E    16.9938
                          ******** POCKET # 9      
Res. in common with 10 AC:  0           0           0        0.25           0           0           0           0           0           0   
ALA  68E    10.3332
ARG  11E    14.3425
ASP  16E    12.6096
GLN 128E    4.4758
GLY  12E    12.312
GLY  15E    14.9861
GLY 196E    10.0547
ILE 197E    8.5211
LEU  14E    11.7121
PRO 195E    6.3164
SER  65E    12.1069
SER 198E    8.1108
VAL  13E    9.4407
                         ******** POCKET # 10      
Res. in common with 10 AC:  0           0           0           0           0           0           0     0.14286           0         0.5   
ASN 111E    3.9031
ASP 124E    3.332
ASP 126E    1.4441
GLN 108E    7.5906
GLN 128E    4.4758
GLY 109E    5.2212
GLY 125E    1.5108
GLY 127E    2.2553
HIS 105E    10.3577
ILE 131E    3.962
PHE 130E    2.2313
PRO 195E    6.3164
SER  65E    12.1069
THR 129E    5.4566
TYR  46E    10.2492
                         ******** POCKET # 29      
Res. in common with 10 AC:  0           0     0.33333           0           0           0           0           0           0           0   
ALA  56E    18.5131
ARG  47E    14.2542
ASP  57E    19.8351
LEU  54E    16.0441
LYS  45E    14.3688
SER  53E    16.4106
THR  26E    26.4703
TYR  27E    22.8672
TYR  28E    19.6142
TYR  29E    16.1665
                         ******** POCKET # 31      
Res. in common with 10 AC:  1           1           0         0.5           0     0.18182           0     0.42857           0         0.5   
ARG  11E    14.3425
ARG 203E    3.625
ARG 260E    0.90207
ASN 181E    7.0181
ASN 183E    8.5748
ASP  16E    12.6096
ASP 138E    6.2238
ASP 185E    5.8471
ASP 191E    5.4751
ASP 200E    2.9907
ASP 207E    1.6374
GLN  17E    15.3164
GLN 246E    4.8847
GLU 177E    7.7817
GLU 187E    2.5873
GLU 190E    3.1524
GLY  12E    12.312
GLY  15E    14.9861
GLY 173E    3.9721
GLY 189E    4.2439
GLY 199E    5.706
GLY 247E    8.9022
GLY 248E    10.6081
ILE 188E    3.4556
LEU  14E    11.7121
LEU 175E    5.2843
LEU 202E    3.8769
LYS  18E    11.1482
LYS 182E    10.004
LYS 210E    4.5113
LYS 239E    2.8312
PHE 178E    3.2338
PRO 184E    6.1094
SER 198E    8.1108
SER 201E    1.1436
SER 204E    0.91781
SER 206E    0.93495
SER 245E    6.7478
THR 174E    6.2032
THR 249E    9.8394
TRP 186E    2.1293
TYR 179E    6.0065
TYR 193E    5.5987
TYR 211E    3.1795
TYR 242E    3.9975
VAL  13E    9.4407
VAL 176E    4.9732
                         ******** POCKET # 43      
Res. in common with 10 AC:  0           0           0        0.25           0           0           0           0           0           0   
GLY 196E    10.0547
ILE 197E    8.5211
SER 198E    8.1108
                         ******** POCKET # 53      
Res. in common with 10 AC:  0.4        0.25           0        0.25           0     0.18182           0     0.14286           0         0.5   
ALA 209E    3.0777
ARG 203E    3.625
ASP 185E    5.8471
ASP 200E    2.9907
ASP 207E    1.6374
GLU 187E    2.5873
GLY 199E    5.706
GLY 212E    2.4239
GLY 248E    10.6081
LEU 202E    3.8769
LYS 210E    4.5113
LYS 239E    2.8312
MET 205E    1.0308
PHE 178E    3.2338
PRO 208E    0.58532
SER 198E    8.1108
SER 201E    1.1436
SER 204E    0.91781
SER 206E    0.93495
THR 249E    9.8394
TRP 186E    2.1293
TYR 211E    3.1795
TYR 242E    3.9975
                         ******** POCKET # 56      
Res. in common with 10 AC:  0.2           0           0        0.25           0    0.090909           0           0           0           0   
ALA 209E    3.0777
ALA 240E    5.2835
ALA 312E    9.9711
ARG 203E    3.625
ASN 238E    3.2811
ASP 200E    2.9907
ASP 207E    1.6374
ASP 213E    4.6591
ASP 215E    4.8641
GLU 187E    2.5873
GLY 199E    5.706
GLY 212E    2.4239
GLY 235E    0.9071
GLY 252E    13.0744
HIS 250E    6.0405
ILE 237E    4.5609
LEU 243E    7.4103
LYS 210E    4.5113
LYS 219E    4.1179
LYS 239E    2.8312
MET 205E    1.0308
PRO 208E    0.58532
PRO 214E    3.7643
SER 198E    8.1108
SER 204E    0.91781
SER 206E    0.93495
THR 249E    9.8394
TRP 186E    2.1293
TYR 211E    3.1795
TYR 242E    3.9975
TYR 251E    8.521
VAL 253E    12.3864
VAL 313E    6.592
                         ******** POCKET # 57      
Res. in common with 10 AC:  0           0           0           0         0.6     0.45455           1           0           1           0   
ALA 147E    9.5191
ALA 163E    6.5107
ARG 101E    9.4255
ASN 116E    10.8955
ASN 159E    5.6404
ASN 165E    8.9576
ASN 227E    3.738
ASP 150E    11.0864
ASP 226E    2.9892
GLN 158E    6.6886
GLN 225E    3.4745
GLU 119E    9.5367
GLU 143E    5.6995
GLU 160E    6.174
GLU 166E    7.969
GLY 117E    12.9858
GLY 154E    12.019
GLY 162E    7.1959
GLY 228E    2.018
GLY 229E    0.83949
HIS 146E    7.6972
HIS 231E    3.227
ILE 156E    9.5923
ILE 232E    1.3301
LEU  50E    12.7175
LEU 144E    3.8661
LEU 155E    11.8064
PHE 114E    6.8125
PRO  51E    14.319
PRO 277E    12.4617
SER 118E    12.9134
SER 161E    9.0827
SER 169E    5.376
SER 234E    3.8222
THR  48E    15.0402
THR  49E    16.4536
THR 145E     3.45
THR 149E    7.9006
THR 224E    5.6683
TRP 115E    8.1715
TYR 106E    9.5845
TYR 157E    7.9551
VAL 230E    2.1305
                         ******** POCKET # 74      
Res. in common with 10 AC:  0           0     0.66667           0           0           0           0           0           0           0   
ALA  58E    22.8832
ASN  60E    19.0882
ASP  57E    19.8351
ASP  59E    22.91
THR  26E    26.4703
TYR  24E    21.0611
TYR  27E    22.8672
TYR  28E    19.6142
                         ******** POCKET # 75      
Res. in common with 10 AC:  0  0  1  0  0  0  0  0  0  0   
ALA  58E    22.8832
ALA  64E    15.3251
ALA  68E    10.3332
ASP  57E    19.8351
ASP  59E    22.91
ASP  67E    12.3885
GLN  61E    20.1548
PHE  62E    16.7903
PHE  63E    17.4459
SER  65E    12.1069
TYR  27E    22.8672
TYR  66E    13.1975
                         ******** POCKET # 76      
Res. in common with 10 AC:  0           0     0.66667           0           0           0           0           0           0           0   
ALA  64E    15.3251
ARG  11E    14.3425
ASP  59E    22.91
ASP  67E    12.3885
GLN  61E    20.1548
PHE  62E    16.7903
PHE  63E    17.4459
SER  65E    12.1069
                        ******** POCKET # 114      
Res. in common with 10 AC:  0  0  1  0  0  0  0  0  0  0   
ALA  58E    22.8832
ASN  60E    19.0882
ASP  57E    19.8351
ASP  59E    22.91
GLN  61E    20.1548
PHE  62E    16.7903
TYR  24E    21.0611
TYR  28E    19.6142
                        ******** POCKET # 116      
Res. in common with 10 AC:  0           0     0.66667           0           0           0           0           0           0           0   
ARG  11E    14.3425
ASP  59E    22.91
GLN  61E    20.1548
PHE  63E    17.4459
                        ******** POCKET # 124      
Res. in common with 10 AC:  0        0.25           0           0           0           0           0           0           0           0   
ARG  11E    14.3425
ASN 181E    7.0181
ASN 183E    8.5748
ASP  16E    12.6096
GLN  17E    15.3164
GLY  10E    15.9096
LYS  18E    11.1482
LYS 182E    10.004
                        ******** POCKET # 127      
Res. in common with 10 AC:  0           0     0.33333           0           0           0           0           0           0           0   
ARG  11E    14.3425
GLN  17E    15.3164
GLN  61E    20.1548
                        ******** POCKET # 128      
Res. in common with 10 AC:  0           0     0.33333           0           0           0           0           0           0           0   
GLN  17E    15.3164
GLN  61E    20.1548
PHE  63E    17.4459
  
     * Pockets of: 1nna protein * 
  ___________________________________   
 

  
     * Pockets of: 1npc protein * 
  ___________________________________   
 

  
     * Pockets of: 1pdy protein * 
  ___________________________________   
 

                         ******** POCKET # 18      
Res. in common with 2 AC:  0.5           0   
ALA  33A    13.0457
ALA 123A    8.5355
ALA 148A    8.1516
ALA 180A    17.8918
ALA 205A    15.6962
ALA 383A    14.4841
ALA 398A    8.6372
ALA 406A    14.8318
ARG   8A    18.1034
ARG  14A    5.119
ARG  31A    13.5856
ARG 182A    20.5498
ARG 373A    2.8137
ARG 401A    10.8528
ARG 404A    5.7419
ARG 413A    20.4904
ASN 150A    5.9477
ASN 153A    7.0833
ASN 409A    16.9674
ASP  12A    8.4691
ASP  22A    12.0327
ASP 208A    6.4611
ASP 379A    13.6409
ASP 384A    17.0403
CYS 380A    15.4149
CYS 400A    11.9366
GLN 393A    12.0689
GLN 410A    18.1672
GLU  20A    16.3653
GLU 166A    3.102
GLU 179A    21.3254
GLU 209A    3.6402
GLU 376A    7.404
GLU 378A    14.1607
GLU 403A    10.1832
GLU 416A    25.4926
GLY  15A    12.3379
GLY  28A    9.1363
GLY 184A    16.4487
GLY 207A    10.1343
GLY 210A    9.3569
GLY 211A    10.0016
GLY 397A    6.5725
HIS 189A    18.9851
HIS 372A    2.9623
ILE  10A    14.8489
ILE 169A    11.8434
ILE 382A    9.9473
ILE 394A    9.4352
ILE 411A    14.9816
ILE 414A    20.2744
LEU  29A    11.5498
LEU 129A    14.123
LEU 170A    12.2319
LEU 201A    22.3204
LEU 385A    13.6669
LEU 405A    13.1008
LEU 412A    19.7909
LYS 119A    10.0521
LYS 192A    19.3919
LYS 395A    2.9073
LYS 407A    11.1116
MET 168A    6.7433
MET 181A    16.3996
MET 183A    19.0761
MET 369A    8.0719
PHE  11A    13.3114
PHE  30A    8.5093
PHE 149A    9.2784
PHE 177A    16.2541
PHE 212A    12.1691
PHE 381A    15.3311
PRO 147A    12.0335
PRO 171A    15.404
PRO 399A    12.1993
SER  13A    9.1322
SER 371A    4.2606
SER 374A    2.5879
SER 402A    14.2061
THR 178A    21.7902
THR 185A    17.6671
THR 204A    17.6148
THR 377A    10.5656
THR 396A    7.2639
TYR  24A    6.3016
TYR 188A    13.7108
TYR 408A    9.6944
VAL 146A    13.3461
VAL 151A    9.8537
VAL 187A    17.8451
VAL 206A    13.0973
VAL 370A    8.6425
VAL 386A    14.1779
                         ******** POCKET # 51      
Res. in common with 2 AC:  0.66667           0   
ALA   7A    16.4476
ALA 205A    15.6962
ARG   8A    18.1034
ARG  14A    5.119
ARG  31A    13.5856
ARG 401A    10.8528
ARG 404A    5.7419
ASN  16A    9.1677
ASN 153A    7.0833
ASP  12A    8.4691
ASP 208A    6.4611
CYS 400A    11.9366
GLU  20A    16.3653
GLU 209A    3.6402
GLU 376A    7.404
GLU 378A    14.1607
GLU 403A    10.1832
GLY  15A    12.3379
GLY 207A    10.1343
GLY 210A    9.3569
GLY 211A    10.0016
GLY 375A    4.6824
HIS 157A    5.3358
HIS 189A    18.9851
ILE  10A    14.8489
LEU 201A    22.3204
LYS   4A    8.6545
LYS  59A    10.7868
LYS 192A    19.3919
PHE   6A    13.33
PHE  11A    13.3114
PHE 212A    12.1691
PRO  17A    11.514
SER  13A    9.1322
SER  36A    3.5863
SER 374A    2.5879
SER 402A    14.2061
THR   9A    17.7923
THR  18A    10.6622
THR 204A    17.6148
THR 377A    10.5656
TYR  56A    15.1945
TYR 188A    13.7108
VAL  19A    13.6225
VAL  34A    10.1416
VAL 206A    13.0973
                         ******** POCKET # 52      
Res. in common with 2 AC:  0.66667           0   
ALA  33A    13.0457
ALA 205A    15.6962
ALA 398A    8.6372
ARG   8A    18.1034
ARG  14A    5.119
ARG  31A    13.5856
ARG 373A    2.8137
ARG 401A    10.8528
ARG 404A    5.7419
ASN  16A    9.1677
ASN 150A    5.9477
ASN 153A    7.0833
ASP  12A    8.4691
ASP  22A    12.0327
ASP 208A    6.4611
ASP 379A    13.6409
CYS 400A    11.9366
GLN 165A    4.2479
GLU  20A    16.3653
GLU 209A    3.6402
GLU 376A    7.404
GLU 378A    14.1607
GLU 403A    10.1832
GLY  15A    12.3379
GLY 207A    10.1343
GLY 210A    9.3569
GLY 211A    10.0016
GLY 375A    4.6824
HIS 157A    5.3358
HIS 189A    18.9851
ILE  10A    14.8489
LEU 201A    22.3204
LEU 405A    13.1008
LYS   4A    8.6545
LYS 192A    19.3919
PHE  11A    13.3114
PHE 212A    12.1691
PRO  35A    6.966
PRO 399A    12.1993
SER  13A    9.1322
SER 374A    2.5879
SER 402A    14.2061
THR   9A    17.7923
THR  18A    10.6622
THR 204A    17.6148
THR 377A    10.5656
TYR  24A    6.3016
TYR 188A    13.7108
VAL  34A    10.1416
VAL 206A    13.0973
  
     * Pockets of: 1phc protein * 
  ___________________________________   
 

  
     * Pockets of: 1psn protein * 
  ___________________________________   
 

  
     * Pockets of: 1pts protein * 
  ___________________________________   
 

                          ******** POCKET # 8      
Res. in common with 2 AC:  0.46667           0   
ALA  15A    20.8959
ALA  33A    19.0778
ALA  35A    17.8781
ALA  46A    4.4778
ALA  50A    1.4196
ARG  53A    8.2469
ASN  23A    3.4927
GLU  14A    20.7396
GLU  44A    5.8028
GLU  51A    4.1798
GLY  19A    14.4634
GLY  26A    6.9052
GLY  34A    18.9563
GLY  41A    13.2071
ILE  30A    10.9613
LEU  25A    5.4641
LEU  56A    10.2601
PHE  29A    8.243
SER  27A    3.0965
SER  45A    2.035
SER  52A    6.276
THR  18A    17.7415
THR  20A    13.1528
THR  28A    6.5557
THR  32A    16.7035
THR  40A    15.6447
THR  42A    10.19
TYR  22A    8.4484
TYR  43A    2.9087
TYR  54A    3.3455
TYR  60A    12.661
TYR  83A    9.2659
VAL  31A    13.7405
VAL  47A    2.2931
VAL 133A    14.7248
                         ******** POCKET # 31      
Res. in common with 2 AC:  0        0.25   
ARG  53B    7.5481
ARG  84B    5.0988
ASN  23B    3.2156
GLU  44B    5.6247
GLY  26B    6.2558
ILE  30B    10.703
LEU  56B    10.174
LYS 132B    14.0831
PHE  29B     7.96
PHE 130B    5.8827
SER  27B    2.471
SER  45B    4.1775
SER  52B    5.6346
THR  20B    12.6133
THR  28B    5.9548
THR  42B    10.0164
THR 131B    11.3403
TRP  21B    9.0495
TRP  75B    7.9271
TYR  22B    8.0672
TYR  43B    1.3796
TYR  83B    8.8699
VAL 133B    13.5853
                         ******** POCKET # 77      
Res. in common with 2 AC:  0.26667           0   
ALA  46A    4.4778
ALA  50A    1.4196
ALA  86A    3.7434
ARG  84A    6.0156
ASN  49A    1.2935
ASN  85A    6.4863
GLU  51A    4.1798
GLY  48A    2.6868
GLY 113A    9.9822
HIS  87A    7.2949
LYS 121A    11.873
THR 114A    12.6148
VAL  47A    2.2931
                         ******** POCKET # 80      
Res. in common with 2 AC:  0      0.3125   
ARG  84B    5.0988
ASN  23B    3.2156
ASP 128B    2.9778
GLN  24B    6.2595
GLU  44B    5.6247
GLY  26B    6.2558
LEU  25B    5.7442
PHE 130B    5.8827
PRO   2P    1.9997
SER  27B    2.471
SER  45B    4.1775
SER  52B    5.6346
TYR  22B    8.0672
TYR  43B    1.3796
VAL 133B    13.5853
                         ******** POCKET # 93      
Res. in common with 2 AC:  0       0.375   
ALA  72A    10.408
ALA  86B    3.5527
ALA  89B    7.2326
ARG  84B    5.0988
ASN  23B    3.2156
ASN  85B    6.6678
GLY 113B    10.0933
HIS   1P    0.80403
HIS  87B    7.0399
LEU  25B    5.7442
LEU 110B    3.2112
LEU 124B    6.2315
LYS 121B    11.8571
PRO   2P    1.9997
SER  27B    2.471
SER  45B    4.1775
SER  88B    4.7015
SER 112B    6.7742
SER 122B    9.7612
THR  90B    4.0527
THR 111B    7.936
TRP  79B    3.2655
  
     * Pockets of: 1qif protein * 
  ___________________________________   
 

                          ******** POCKET # 3      
Res. in common with 2 AC:  0     0.28571   
ALA 427A    11.5094
ARG 349A    26.0007
ARG 426A    10.6223
ASN 424A    14.6587
ASN 429A    12.0025
ASN 457A    17.6357
ASP 342A    14.4143
ASP 351A    21.3165
GLU 344A    17.3154
GLU 350A    25.0649
GLU 434A    13.141
GLU 445A    8.0785
GLU 461A    20.2903
GLU 462A    15.5601
GLY 338A    17.7564
GLY 384A    21.4181
GLY 437A    9.7299
GLY 441A    3.3988
HIS 425A    12.1636
ILE 347A    18.7103
ILE 439A    4.3883
LEU 430A    7.5054
LEU 456A    15.3812
LYS 341A    10.093
LYS 346A    19.669
LYS 454A    20.9453
MET 436A    6.7439
PRO 337A    17.8444
PRO 433A    10.1677
SER 340A    13.7708
SER 343A    15.8693
SER 348A    23.4752
SER 428A    14.4884
THR 459A    19.1124
TRP 432A    4.4669
TRP 435A    11.4375
TYR 442A    3.2852
TYR 458A    11.8493
VAL 431A    8.8344
VAL 438A    8.7061
  
     * Pockets of: 1stn protein * 
  ___________________________________   
 

                          ******** POCKET # 1      
Res. in common with 4 AC:  0     0.33333           0     0.18182   
ALA  69A    13.4701
ALA  90A    6.3694
ALA  94A    12.3602
ALA 102A    13.6224
ARG  35A    2.8548
ARG 105A    14.5295
ARG 126A    12.4841
ASN 100A    7.6934
ASP  95A    13.8289
GLN 123A    14.5994
GLN 131A    19.9924
GLU  10A    2.7928
GLU  73A    6.6283
GLU  75A    3.0459
GLU 101A    12.1511
GLU 122A    12.1129
GLY  96A    13.1162
HIS   8A    2.6469
HIS 121A    8.5148
HIS 124A    14.929
ILE  72A    6.8438
ILE  92A    8.5215
LEU   7A    1.6802
LEU  25A    7.0467
LEU  36A    3.4575
LEU  37A    3.8104
LEU  38A    4.6725
LEU 103A    8.5991
LEU 125A    9.9652
LYS   6A    1.0384
LYS   9A    4.296
LYS  63A    12.5185
LYS  64A    15.2314
LYS  70A    11.3618
LYS  71A    10.146
LYS  97A    13.1869
LYS 116A    9.6427
LYS 127A    17.1211
LYS 134A    20.9168
MET  65A    15.4299
MET  98A    11.2414
PHE  34A    7.6136
PHE  61A    12.1911
PRO  11A    2.5995
SER 128A    16.4329
THR  62A    9.1471
THR 120A    7.9694
TYR  91A    6.5483
TYR  93A    7.6464
VAL  23A    8.7956
VAL  66A    13.393
VAL  74A    2.8928
VAL  99A    11.9439
                          ******** POCKET # 4      
Res. in common with 4 AC:  0     0.33333           0     0.18182   
ALA  69A    13.4701
ALA  90A    6.3694
ALA  94A    12.3602
ALA 102A    13.6224
ARG  35A    2.8548
ARG 105A    14.5295
ARG 126A    12.4841
ASN 100A    7.6934
ASN 118A    5.9959
ASN 119A    9.2707
ASP  95A    13.8289
GLN 123A    14.5994
GLN 131A    19.9924
GLU  10A    2.7928
GLU  73A    6.6283
GLU  75A    3.0459
GLU 101A    12.1511
GLU 122A    12.1129
GLY  96A    13.1162
HIS   8A    2.6469
HIS 121A    8.5148
HIS 124A    14.929
ILE  72A    6.8438
ILE  92A    8.5215
LEU   7A    1.6802
LEU  25A    7.0467
LEU  36A    3.4575
LEU  37A    3.8104
LEU  38A    4.6725
LEU 103A    8.5991
LEU 125A    9.9652
LYS   6A    1.0384
LYS   9A    4.296
LYS  63A    12.5185
LYS  64A    15.2314
LYS  70A    11.3618
LYS  71A    10.146
LYS  78A    6.7497
LYS  97A    13.1869
LYS 116A    9.6427
LYS 127A    17.1211
LYS 134A    20.9168
MET  65A    15.4299
MET  98A    11.2414
PHE  34A    7.6136
PHE  61A    12.1911
PRO  11A    2.5995
PRO 117A    10.111
SER 128A    16.4329
THR  62A    9.1471
THR 120A    7.9694
TYR  91A    6.5483
TYR  93A    7.6464
VAL  23A    8.7956
VAL  66A    13.393
VAL  74A    2.8928
VAL  99A    11.9439
                         ******** POCKET # 10      
Res. in common with 4 AC:  0.5           0         0.5     0.27273   
ALA 109A    7.9962
ALA 132A    16.4966
ASN 138A    14.2099
ASP  40A    4.7249
GLU  52A    5.4897
GLU 135A    21.4276
GLY 107A    12.1214
ILE 139A    9.3865
LEU 108A    7.7752
LEU 137A    15.6398
LYS  48A    8.425
LYS  49A    9.8256
LYS  53A    9.8292
LYS 110A    8.7315
LYS 133A    16.793
LYS 134A    20.9168
LYS 136A    19.3598
PRO  42A    4.4287
SER 141A    17.6575
THR  41A    2.6879
TRP 140A    13.895
TYR  54A    9.0475
TYR 113A    6.594
TYR 115A    5.8856
                         ******** POCKET # 19      
Res. in common with 4 AC:  0.25           0           0           0   
ALA  17A    11.6175
ASP  19A    5.1647
ILE  18A    8.3537
LYS  16A    12.6779
LYS  45A    5.7534
LYS  63A    12.5185
SER  59A    8.6836
THR  44A    6.3891
VAL  51A    10.2193
                         ******** POCKET # 20      
Res. in common with 4 AC:  0.25     0.66667           0    0.090909   
ARG  87A    2.8091
ASP  19A    5.1647
GLU  43A    2.5881
GLY  20A    5.7633
GLY  50A    8.6509
HIS  46A    5.6807
ILE  18A    8.3537
LYS  16A    12.6779
LYS  24A    10.3114
LYS  45A    5.7534
LYS  48A    8.425
LYS  49A    9.8256
PRO  47A    4.7144
THR  22A    4.2079
THR  33A    8.5566
THR  44A    6.3891
VAL  51A    10.2193
                         ******** POCKET # 30      
Res. in common with 4 AC:  0     0.33333           0     0.27273   
ARG  87A    2.8091
GLY  86A    8.204
LYS  24A    10.3114
LYS  84A    3.3775
THR  33A    8.5566
TYR  85A    3.6054
                         ******** POCKET # 31      
Res. in common with 4 AC:  0     0.33333           0     0.18182   
ARG  87A    2.8091
LYS  24A    10.3114
PRO  47A    4.7144
THR  33A    8.5566
TYR  85A    3.6054
                         ******** POCKET # 34      
Res. in common with 4 AC:  0.25     0.66667           0    0.090909   
ARG  87A    2.8091
ASP  19A    5.1647
GLU  43A    2.5881
GLY  20A    5.7633
GLY  50A    8.6509
HIS  46A    5.6807
ILE  18A    8.3537
LYS  16A    12.6779
LYS  24A    10.3114
LYS  45A    5.7534
LYS  48A    8.425
LYS  49A    9.8256
PRO  47A    4.7144
THR  22A    4.2079
THR  33A    8.5566
THR  44A    6.3891
VAL  51A    10.2193
                         ******** POCKET # 42      
Res. in common with 4 AC:  0           0           0     0.36364   
ASP  83A    3.4958
GLN  80A     7.34
LYS  84A    3.3775
LYS 116A    9.6427
THR  82A    6.6489
TYR 113A    6.594
TYR 115A    5.8856
                         ******** POCKET # 44      
Res. in common with 4 AC:  0           0           0     0.27273   
LYS  48A    8.425
LYS  84A    3.3775
TYR 113A    6.594
TYR 115A    5.8856
                         ******** POCKET # 52      
Res. in common with 4 AC:  0           0           0     0.27273   
ARG  81A    5.206
ASP  83A    3.4958
GLN  30A    6.7035
GLN  80A     7.34
GLY  79A    9.0583
GLY  86A    8.204
LYS  84A    3.3775
THR  82A    6.6489
TYR  85A    3.6054
                         ******** POCKET # 78      
Res. in common with 4 AC:  0     0.33333           0     0.27273   
ARG  87A    2.8091
GLN  30A    6.7035
GLY  86A    8.204
GLY  88A    6.9453
LYS  24A    10.3114
LYS  84A    3.3775
MET  32A    9.3155
PHE  34A    7.6136
PRO  31A    8.7441
THR  33A    8.5566
THR  82A    6.6489
TYR  85A    3.6054
  
     * Pockets of: 1swb protein * 
  ___________________________________   
 

  
     * Pockets of: 1ula protein * 
  ___________________________________   
 

                          ******** POCKET # 9      
Res. in common with 3 AC:  0           0        0.25   
ALA 161A    19.912
ALA 165A    15.182
ALA 196A    7.7123
ALA 204A    14.1217
ARG 148A    20.7048
ARG 207A    12.6084
ARG 229A    14.8271
ASN 137A    10.9227
ASN 145A    16.7535
ASP 134A    10.8472
ASP 164A    18.419
CYS 206A    8.7725
GLN 144A    14.5789
GLN 210A    11.599
GLU 201A    5.725
GLU 205A    11.5313
GLY  90A    14.9154
GLY 140A    13.5412
GLY 143A    18.1979
GLY 197A    8.2849
GLY 213A    12.961
HIS 135A    10.5335
ILE 136A    9.0179
ILE 226A    12.338
LEU 120A    6.9045
LEU 138A    9.3802
LEU 209A    8.2255
LEU 212A    13.3048
LYS 211A    14.4341
MET   1A    24.239
MET  87A    11.0268
MET 162A    16.7365
MET 194A    5.5414
PHE 141A    15.0653
PHE 159A    24.1183
PRO 139A    9.9431
PRO 160A    20.7117
SER 142A    16.0994
SER 163A    18.7682
THR 202A    11.0376
TYR  88A    7.6242
TYR  91A    12.8017
TYR 249A    17.5411
VAL 195A    5.4964
VAL 203A    13.1671
VAL 208A    13.0478
VAL 217A    1.0673
                         ******** POCKET # 18      
Res. in common with 3 AC:  0           0        0.25   
CYS 206A    8.7725
GLU 201A    5.725
GLU 250A    14.8997
GLY 197A    8.2849
ILE 246A    9.3356
LEU 252A    12.6689
PHE 200A    6.1446
PRO 198A    9.3014
SER 199A    9.1002
SER 251A    16.5476
THR 202A    11.0376
VAL  61A    14.4556
VAL 203A    13.1671
VAL 245A    4.6735
                         ******** POCKET # 19      
Res. in common with 3 AC:  0           0       0.375   
ALA 196A    7.7123
GLN 144A    14.5789
GLU  89A    9.2021
GLU 201A    5.725
GLU 205A    11.5313
GLY  90A    14.9154
GLY 197A    8.2849
HIS 257A    4.3213
LEU 138A    9.3802
MET   1A    24.239
MET  87A    11.0268
MET 219A    3.0428
PHE 200A    6.1446
PRO  62A    11.6226
PRO 198A    9.3014
SER 142A    16.0994
SER 199A    9.1002
THR  60A    13.4333
THR 202A    11.0376
TYR  88A    7.6242
TYR  91A    12.8017
VAL  61A    14.4556
VAL 195A    5.4964
  
     * Pockets of: 1ypi protein * 
  ___________________________________   
 

                          ******** POCKET # 1      
Res. in common with 2 AC:  1  0   
ALA  44A    10.9146
ALA  44B    15.5769
ALA  66B    14.3825
ALA  70B    9.5607
ALA  73B    3.6363
ALA 110B    22.2295
ALA 116B    18.9944
ALA 149B    26.5636
ALA 169A    11.5344
ALA 175A    15.8033
ALA 176A    15.7666
ALA 212A    10.0892
ALA 234A    6.1417
ARG  98A    10.1922
ARG  98B    14.7026
ARG  99A    12.9355
ASN  10A    2.5464
ASN  14A    3.0331
ASN  65A    10.9838
ASN  65B    15.8727
ASN  78A    13.2226
ASN  78B    10.8128
ASN 213A    11.1494
ASN 216A    13.655
ASP 105B    21.7693
ASP 106B    22.7536
ASP 111B    18.9683
GLN  64A    5.4558
GLN  82B    9.2026
GLU  77A    14.4853
GLU  77B    8.721
GLU  97A    5.0622
GLU 104A    14.6085
GLU 104B    17.9931
GLU 132A    17.7926
GLU 152B    27.9009
GLU 153B    22.8774
GLU 165A    9.8646
GLU 239A    9.9791
GLY  72B    3.593
GLY  76A    12.9428
GLY  76B    7.2261
GLY  94A    12.6744
GLY 171A    10.2059
GLY 173A    14.6326
GLY 209A    10.0872
GLY 210A    9.3456
GLY 232A    4.1964
GLY 233A    3.7651
HIS  95A    6.9274
HIS 103B    20.5854
ILE  83B    15.2478
ILE 109B    20.2424
ILE 170A    8.215
LEU  13A    3.4563
LEU  68B    13.2435
LEU  93B    16.2404
LEU 174A    14.5302
LEU 236A    4.6914
LYS  12A    0.80688
LYS  69B    9.8276
LYS 107B    21.4798
LYS 112A    15.9101
LYS 112B    16.6638
LYS 114B    20.7488
LYS 135A    22.0998
LYS 155B    29.0522
LYS 237A    7.6444
PHE  11A    2.0876
PHE  74B    4.8088
PHE 102A    10.85
PHE 102B    16.0938
PHE 108B    15.9145
PHE 115B    13.7861
PRO  43A    7.7091
PRO 166A    12.2504
SER  71B    6.0622
SER  79B    10.6946
SER  96A    10.0166
SER 100A    12.3328
SER 211A    8.5012
SER 215A    15.2631
THR  45A    12.8645
THR  75B    4.4664
THR 113B    21.1499
THR 172A    12.9341
THR 177A    18.4467
TYR  67B    10.5938
TYR 101A    9.5994
TYR 208A    12.8487
VAL  80B    13.9456
VAL  91B    16.7497
VAL 154B    25.2933
                         ******** POCKET # 10      
Res. in common with 2 AC:  0     0.90909   
ALA  44A    10.9146
ALA  44B    15.5769
ALA  63A    10.8379
ALA  66A    14.353
ALA  70A    13.3199
ALA  73A    7.2604
ALA  88A    16.2338
ALA 110A    21.0778
ALA 116A    19.9576
ALA 149A    24.3818
ALA 169B    11.7512
ALA 212B    5.4527
ALA 234B    2.2583
ARG  26B    10.5553
ARG  98A    10.1922
ARG  98B    14.7026
ASN  10B    5.7624
ASN  14B    6.1749
ASN  65A    10.9838
ASN  65B    15.8727
ASN  78A    13.2226
ASN  78B    10.8128
ASN 213B    4.9013
ASN 216B    9.2755
ASP  48A    16.4945
ASP  81A    15.8718
ASP  85A    18.091
ASP 105A    19.3968
ASP 106A    20.5435
ASP 111A    22.4474
ASP 242B    10.7483
GLN  18B    15.6639
GLN  64B    10.3276
GLN  82A    12.6792
GLN 119A    19.4134
GLU  22B    13.6361
GLU  77A    14.4853
GLU  77B    8.721
GLU  97B    8.3968
GLU 104A    14.6085
GLU 152A    28.2622
GLU 153A    27.1822
GLU 239B    3.4596
GLY  15B    10.4933
GLY  72A    7.7708
GLY  76A    12.9428
GLY  87A    19.1536
GLY 118A    24.5595
GLY 120A    22.982
GLY 171B    11.8431
GLY 173B    15.2643
GLY 210B    6.327
GLY 232B    2.0552
GLY 233B    1.1289
HIS  95B    8.8243
HIS 103A    16.0805
ILE  20B    13.6557
ILE  23B    11.2348
ILE  40B    12.3904
ILE  83A    15.8633
ILE  92B    11.3186
ILE 109A    16.4201
ILE 170B    10.103
LEU  13B    8.8284
LEU  47A    12.989
LEU  47B    17.0262
LEU  68A    18.0433
LEU  93A    13.0098
LEU 117A    22.1517
LEU 174B    14.1804
LEU 230B    6.7652
LEU 236B    4.8497
LYS  12B    5.1758
LYS  17B    17.0347
LYS  69A    14.6479
LYS  84A    20.365
LYS  89A    17.4806
LYS 107A    22.7972
LYS 112A    15.9101
LYS 114A    22.9056
LYS 135B    23.3625
LYS 155A    28.9933
LYS 237B    1.6353
PHE  11B    6.3316
PHE  74A    9.4765
PHE 102A    10.85
PHE 102B    16.0938
PHE 108A    18.4012
PHE 115A    18.2334
PHE 240B    7.9708
PRO  42B    12.3247
PRO  43B    12.0584
PRO 238B    7.9277
SER  16B    13.5797
SER  19B    12.1704
SER  50B    16.0003
SER  71A    10.1887
SER  79A    15.0329
SER 211B    6.2055
SER 215B    8.0702
SER 235B    4.845
THR  45A    12.8645
THR  45B    16.87
THR  75A    9.4242
THR 113A    19.2454
THR 172B    14.7041
TYR  46A    11.1118
TYR  46B    15.1486
TYR  49A    16.0084
TYR  67A    15.2962
TYR 101B    12.7608
VAL  51A    16.4772
VAL  80A    18.0302
VAL  86A    18.4557
VAL  91A    13.5954
VAL 121A    19.2499
VAL 154A    24.9405
VAL 231B    4.3657
VAL 241B    10.5361
                         ******** POCKET # 94      
Res. in common with 2 AC:  0     0.90909   
ALA  44A    10.9146
ALA  44B    15.5769
ALA  66A    14.353
ALA  70A    13.3199
ALA  73A    7.2604
ALA 110A    21.0778
ALA 116A    19.9576
ALA 169B    11.7512
ALA 212B    5.4527
ALA 234B    2.2583
ARG  98A    10.1922
ARG  98B    14.7026
ASN  10B    5.7624
ASN  14B    6.1749
ASN  65A    10.9838
ASN  65B    15.8727
ASN  78A    13.2226
ASN  78B    10.8128
ASN 213B    4.9013
ASN 216B    9.2755
ASP  81A    15.8718
ASP  85A    18.091
ASP 105A    19.3968
ASP 111A    22.4474
GLN  64B    10.3276
GLN  82A    12.6792
GLN 119A    19.4134
GLU  77A    14.4853
GLU  77B    8.721
GLU  97B    8.3968
GLU 104A    14.6085
GLU 132B    20.6337
GLU 152A    28.2622
GLU 153A    27.1822
GLU 239B    3.4596
GLY  15B    10.4933
GLY  72A    7.7708
GLY  76A    12.9428
GLY 118A    24.5595
GLY 120A    22.982
GLY 171B    11.8431
GLY 173B    15.2643
GLY 210B    6.327
GLY 232B    2.0552
GLY 233B    1.1289
HIS  95B    8.8243
HIS 103A    16.0805
HIS 103B    20.5854
ILE  83A    15.8633
ILE  92B    11.3186
ILE 170B    10.103
LEU  13B    8.8284
LEU  47A    12.989
LEU  68A    18.0433
LEU 117A    22.1517
LEU 131B    19.1017
LEU 174B    14.1804
LEU 230B    6.7652
LEU 236B    4.8497
LYS  12B    5.1758
LYS  69A    14.6479
LYS  84A    20.365
LYS 107A    22.7972
LYS 112A    15.9101
LYS 114A    22.9056
LYS 135B    23.3625
LYS 155A    28.9933
LYS 237B    1.6353
PHE  11B    6.3316
PHE  74A    9.4765
PHE 102A    10.85
PHE 102B    16.0938
PHE 108A    18.4012
PHE 115A    18.2334
PRO  43B    12.0584
SER  71A    10.1887
SER  79A    15.0329
SER 211B    6.2055
SER 215B    8.0702
THR  45B    16.87
THR  75A    9.4242
THR 113A    19.2454
THR 130B    17.7924
THR 172B    14.7041
TYR  46B    15.1486
TYR  67A    15.2962
TYR 101B    12.7608
VAL  80A    18.0302
VAL 121A    19.2499
VAL 231B    4.3657
  
     * Pockets of: 2cba protein * 
  ___________________________________   
 

                          ******** POCKET # 1      
Res. in common with 4 AC:  0           0           1     0.11111   
ASN  61A    8.769
ASN  62A    4.3106
ASP  19A    11.1286
GLU 234A    13.6157
GLY  63A    5.9413
GLY 132A    8.0612
GLY 171A    9.2762
HIS   3A    9.6144
HIS   4A    2.5438
HIS  64A    2.126
LYS 133A    10.4923
LYS 170A    4.0008
LYS 172A    11.9297
PHE  20A    8.7893
PRO 201A    5.224
PRO 202A    6.0102
THR 200A    2.8372
TRP   5A    4.3462
VAL 135A    6.3691
                         ******** POCKET # 23      
Res. in common with 4 AC:  0.25        0.25         0.5     0.55556   
ALA 174A    16.0573
ARG  58A    10.3443
ARG  89A    8.969
ASN  61A    8.769
ASN  62A    4.3106
ASN  67A    5.4217
ASP  72A    9.0572
ASP 130A    10.0772
ASP 175A    18.1241
GLN  92A    2.5798
GLU  69A    7.9224
GLU 234A    13.6157
GLY  63A    5.9413
GLY 129A    13.5048
GLY 132A    8.0612
GLY 171A    9.2762
HIS  64A    2.126
HIS  94A    1.7913
HIS 119A    2.0122
ILE  59A    12.9322
ILE  91A     4.85
ILE 167A    13.8725
LEU  57A    13.7127
LEU  60A    9.0558
LEU 120A    5.853
LYS 133A    10.4923
LYS 170A    4.0008
LYS 172A    11.9297
PHE  66A    8.1495
PHE  70A    10.0657
PHE  93A    6.9768
PHE 131A    3.3287
SER 173A    14.4215
THR 200A    2.8372
TRP 123A    7.7367
VAL  68A    8.7082
VAL 121A    3.4026
                         ******** POCKET # 42      
Res. in common with 4 AC:  0           0           1     0.11111   
ASN  61A    8.769
ASN  62A    4.3106
ASP  19A    11.1286
GLU 234A    13.6157
GLY  63A    5.9413
GLY 132A    8.0612
GLY 171A    9.2762
HIS   3A    9.6144
HIS   4A    2.5438
HIS  10A    13.8081
HIS  64A    2.126
LYS 133A    10.4923
LYS 170A    4.0008
LYS 172A    11.9297
PHE  20A    8.7893
PRO 201A    5.224
PRO 202A    6.0102
PRO 237A    14.8561
THR 200A    2.8372
TRP   5A    4.3462
VAL 135A    6.3691
  
     * Pockets of: 2ctb protein * 
  ___________________________________   
 

                          ******** POCKET # 6      
Res. in common with 2 AC:  1     0.66667   
ALA 143A    6.7981
ALA 156A    8.6005
ARG  71A    6.7999
ARG 124A    11.6453
ARG 127A    4.0023
ARG 145A    3.4733
ARG 272A    10.3924
ARG 276A    15.46
ASN 123A    12.359
ASN 144A    3.5479
ASP 142A    5.1138
ASP 273A    11.1011
CYS 138A    13.5828
CYS 161A    14.7087
GLN 200A    9.4426
GLN 249A    6.1532
GLU  72A    2.5968
GLU 163A    8.3816
GLU 270A    2.819
GLY 140A    8.4437
GLY 155A    6.5734
GLY 167A    12.9346
GLY 275A    13.0801
GLY 278A    10.6279
HIS  69A    2.3374
HIS 166A    10.7625
HIS 196A    2.8819
ILE  68A    2.9671
ILE  74A    9.6791
ILE 195A    2.6483
ILE 247A    3.529
LEU 125A    10.2078
LEU 137A    15.8651
LEU 201A    6.6835
LEU 202A    8.577
LEU 203A    4.345
LEU 271A    8.3966
LEU 280A    12.2317
LEU 281A    13.4721
LYS 128A    5.3419
LYS 239A    11.2566
PHE 269A    6.6831
PHE 279A    5.8861
PRO 160A    14.0285
SER 136A    17.0646
SER 157A    10.0626
SER 158A    13.5904
SER 159A    14.3005
SER 162A    10.922
SER 197A    4.0208
SER 199A    6.3823
THR  75A    5.7094
THR 164A    5.9975
THR 245A    9.501
THR 246A    8.2623
THR 274A    12.5701
TRP  73A    9.538
TRP 126A    7.4217
TYR  12A    14.1909
TYR 165A    10.0209
TYR 198A    5.9196
TYR 240A    11.5393
TYR 248A     5.49
TYR 277A    13.3446
VAL 141A    7.4291
                         ******** POCKET # 32      
Res. in common with 2 AC:  0     0.33333   
ALA 154A    8.7334
ALA 156A    8.6005
ALA 250A    3.206
ARG 145A    3.4733
GLN 249A    6.1532
GLY 150A    9.9993
GLY 152A    11.537
GLY 155A    6.5734
LYS 153A    10.3548
SER 157A    10.0626
SER 158A    13.5904
SER 251A    5.3888
THR 209A    9.0072
THR 210A    11.7706
TYR 208A     6.28
TYR 248A     5.49
  
     * Pockets of: 2ctv protein * 
  ___________________________________   
 

                          ******** POCKET # 9      
Res. in common with 13 AC:  0.44444           0           0           0           0        0.25           0           0           0           0           0           0           0   
ARG 228A    12.6731
ASN  14A    8.9286
ASP  16A    13.6467
LEU  99A    11.4731
TYR 100A    7.9032
                         ******** POCKET # 40      
Res. in common with 13 AC:  0.11111           0           0           0           0           0         0.5           0           0           0           0           0           0   
ALA 236A    18.2728
ASN 237A    19.405
ASP 235A    19.8442
LEU  99A    11.4731
LEU 229A    14.7698
PRO 234A    22.0125
                         ******** POCKET # 41      
Res. in common with 13 AC:  0.22222           0           0           0           0           0         0.5           0           0           0           0           0           0   
ALA 236A    18.2728
ARG  33A    13.334
ARG 228A    12.6731
ASN 237A    19.405
ASP  16A    13.6467
ASP 235A    19.8442
LEU  99A    11.4731
LEU 229A    14.7698
PHE 233A    16.3977
                         ******** POCKET # 43      
Res. in common with 13 AC:  0           0           0           0           0           0         0.5           0           0           0           0           0           0   
ALA 236A    18.2728
ARG  33A    13.334
ASN 237A    19.405
ASP  16A    13.6467
LYS  35A    11.4892
SER  34A    9.7682
TYR  77A    12.7035
                         ******** POCKET # 86      
Res. in common with 13 AC:  0.11111           0           0           0        0.25         0.5           0           0           0           0           0           0           0   
ARG  33A    13.334
ASN  14A    8.9286
ASP  16A    13.6467
ASP  19A    8.7962
ASP  78A    15.7074
GLY  18A    10.4434
ILE  17A    13.406
LYS  35A    11.4892
LYS  36A    7.9248
PRO  20A    5.462
SER  21A    6.1938
SER  34A    9.7682
THR  15A    10.2593
THR  37A    4.6699
TYR  22A    3.1548
TYR  77A    12.7035
                         ******** POCKET # 89      
Res. in common with 13 AC:  0.22222           0           0           0           0         0.5           0           0           0           0           0           0           0   
ASN  14A    8.9286
ASP  16A    13.6467
PRO  13A    5.2314
THR  15A    10.2593
TYR  12A    5.2257
TYR 100A    7.9032
                         ******** POCKET # 91      
Res. in common with 13 AC:  0.11111           0           0           0        0.25         0.5           0           0           0           0           0           0           0   
ARG  33A    13.334
ASN  14A    8.9286
ASP  16A    13.6467
ASP  19A    8.7962
ASP  78A    15.7074
GLY  18A    10.4434
ILE  17A    13.406
LYS  35A    11.4892
LYS  36A    7.9248
PRO  20A    5.462
SER  21A    6.1938
SER  34A    9.7682
THR  15A    10.2593
THR  37A    4.6699
TYR  22A    3.1548
TYR  77A    12.7035
                        ******** POCKET # 110      
Res. in common with 13 AC:  0           0           0           0           0        0.25           0           0           0           0           0           0           0   
HIS 205A    4.1048
PRO  13A    5.2314
SER  21A    6.1938
SER 204A    4.1978
THR  11A    3.141
THR  15A    10.2593
TYR  12A    5.2257
                        ******** POCKET # 112      
Res. in common with 13 AC:  0.11111           0           0           0           0        0.25           0           0           0           0           0           0           0   
HIS 205A    4.1048
PRO  13A    5.2314
THR  15A    10.2593
TYR  12A    5.2257
TYR 100A    7.9032
  
     * Pockets of: 2fbp protein * 
  ___________________________________   
 

                          ******** POCKET # 3      
Res. in common with 6 AC:  0           0           0           0           0     0.46154   
ALA  90B    5.1727
ARG  15B    13.4293
ASN  35B    7.0901
ASN  83B    8.2745
ASP   7B    12.375
CYS  38B    11.1376
GLN  32B    0.7509
GLU  29B    4.4732
GLU 108B    9.1277
GLU 192B    8.3073
GLY  28B    5.9828
ILE  10B    10.7709
ILE 138B    12.7368
ILE 190B    11.2122
LEU  33B    5.8765
LEU  34B    8.2882
LEU  37B    9.203
LEU  85B    7.0926
LYS  86B    6.7816
LYS 109B    5.7612
LYS 112B    8.4034
MET  18B    10.1432
MET  30B    7.0212
PHE   6B    15.434
PHE  89B    1.6022
PHE 193B    7.3843
SER  36B    5.2636
SER  87B    2.245
SER  88B    2.7293
THR   8B    14.4546
THR  12B    10.2954
THR  14B    11.0399
THR  31B    6.5341
THR  39B    9.5054
THR  91B    7.2249
TYR 113B    8.519
VAL  84B    6.8281
VAL 115B    12.4833
                          ******** POCKET # 4      
Res. in common with 6 AC:  0           0           0           0           0     0.61538   
ALA  90B    5.1727
ARG  15B    13.4293
ARG  22B    13.7113
ARG  25B    11.7465
GLN  32B    0.7509
GLU  29B    4.4732
GLU 108B    9.1277
GLY  26B    11.0013
GLY  28B    5.9828
LEU  33B    5.8765
LYS 109B    5.7612
LYS 112B    8.4034
MET  18B    10.1432
MET  30B    7.0212
PHE  89B    1.6022
THR   8B    14.4546
THR  14B    11.0399
THR  27B    7.7238
THR  31B    6.5341
TYR 113B    8.519
                          ******** POCKET # 5      
Res. in common with 6 AC:  0           0           0           0           0     0.46154   
ALA  40B    11.6451
ALA  43B    14.7939
ALA  47B    18.6201
ALA  90B    5.1727
ALA 189A    21.3297
ALA 189B    10.7638
ARG  49B    9.588
ASN  35B    7.0901
ASN  78B    16.3345
ASN  83B    8.2745
ASP  74B    21.1976
ASP  79B    14.0819
CYS  38B    11.1376
GLN  32B    0.7509
GLU  29B    4.4732
GLU 108B    9.1277
GLU 192B    8.3073
GLY  28B    5.9828
GLY 191B    12.3988
ILE  44B    16.3571
ILE  82B    10.6907
ILE 190B    11.2122
LEU  33B    5.8765
LEU  34B    8.2882
LEU  37B    9.203
LEU  73B    20.6512
LEU  76B    17.8415
LEU  80B    12.0516
LEU  85B    7.0926
LEU 120B    16.7779
LYS  42B    11.6165
LYS  50B    18.706
LYS  72B    23.9474
LYS  86B    6.7816
LYS 109B    5.7612
LYS 112B    8.4034
MET  18B    10.1432
MET  30B    7.0212
PHE   6A    26.5754
PHE   6B    15.434
PHE  89B    1.6022
PHE 117B    15.5453
PRO 119B    18.007
PRO 188A    17.7698
PRO 188B    9.5162
SER  36B    5.2636
SER  45B    11.5837
SER  77B    16.7197
SER  87B    2.245
SER  88B    2.7293
SER 123B    19.4138
THR  14B    11.0399
THR  31B    6.5341
THR  39B    9.5054
THR  46B    16.05
THR  91B    7.2249
TYR 113B    8.519
VAL  41B    12.9076
VAL  48B    16.0957
VAL  75B    20.2797
VAL  81B    11.7813
VAL  84B    6.8281
VAL 115B    12.4833
                          ******** POCKET # 6      
Res. in common with 6 AC:  0           0           0         0.6           0     0.76923   
ALA  24B    15.4515
ALA 152B    19.0481
ALA 161B    14.6597
ALA 162B    14.3513
ALA 165B    9.9109
ALA 176B    13.0933
ALA 285B    11.4646
ALA 291B    9.6628
ALA 295B    7.5677
ALA 301B    12.5915
ALA 314B    14.2246
ARG  25B    11.7465
ARG 140B    13.7329
ARG 157B    13.0039
ARG 276B    17.2488
ASN 142B    15.1016
ASN 158B    19.5516
ASN 179B    18.1599
ASN 282B    15.3886
ASP 118B    17.9753
ASP 145B    20.4568
ASP 151B    22.7235
ASP 304B    15.4029
ASP 309B    24.2528
ASP 323B    0.51483
CYS 116B    16.5679
CYS 281B    13.0353
GLN 154B    22.1553
GLN 312B    19.3815
GLU  29B    4.4732
GLU  97B    21.4149
GLU 146B    20.5168
GLU 280B    15.2113
GLU 289B    10.7833
GLU 300B    11.9001
GLU 322B    3.0786
GLU 326B    2.1806
GLY  26B    11.0013
GLY  28B    5.9828
GLY 137B    16.5476
GLY 156B    19.2616
GLY 163B    12.719
GLY 180B    14.5451
GLY 292B    6.5138
GLY 293B    7.0802
GLY 298B    10.3464
GLY 319B    3.0116
HIS 311B    22.3444
ILE 135B    15.1616
ILE 138B    12.7368
ILE 202B    6.2203
ILE 305B    16.2834
ILE 310B    23.4367
ILE 316B    7.6328
ILE 317B    5.4364
LEU  33B    5.8765
LEU  34B    8.2882
LEU  37B    9.203
LEU 153B     19.6
LEU 159B    18.4264
LEU 175B    10.0221
LEU 256B    7.4966
LEU 277B    16.7865
LEU 278B    18.8841
LEU 294B    4.7181
LEU 303B    12.5108
LEU 318B    3.3859
LYS 100B    23.5341
LYS 112B    8.4034
LYS 141B    13.8239
LYS 150B    21.3491
LYS 201B    10.7301
LYS 203B    5.3998
LYS 204B    3.317
LYS 205B    3.9326
LYS 290B    12.7957
LYS 299B    12.0214
MET  30B    7.0212
MET 177B    13.8769
MET 284B    11.309
MET 288B    6.2844
PHE 117B    15.5453
PHE 136B    14.0825
PRO 155B    22.0312
PRO 283B    14.7986
PRO 307B    22.7511
PRO 321B    2.3673
SER 143B    19.0685
SER 320B    1.5701
THR  27B    7.7238
THR  31B    6.5341
THR  96B    18.6239
THR 134B    12.9438
THR 144B    19.9027
THR 296B    6.8916
THR 297B    11.0581
THR 308B    24.2806
THR 325B    1.551
TYR 113B    8.519
TYR 139B    13.6275
TYR 164B    7.2386
TYR 279B    18.3177
TYR 286B    13.6181
VAL  95B    17.0473
VAL 114B    13.163
VAL 115B    12.4833
VAL 160B    14.6239
VAL 174B    6.149
VAL 178B    18.0979
VAL 181B    10.5635
VAL 252B    8.7106
VAL 287B    11.4577
VAL 302B    11.8125
VAL 306B    21.6992
VAL 324B    0.20348
                         ******** POCKET # 15      
Res. in common with 6 AC:  0           0           0           0     0.41667           0   
ALA 189A    21.3297
ALA 189B    10.7638
ARG  15A    31.3356
ARG  22A    38.5704
ARG  25A    41.9619
ASN   9A    33.773
ASN  35A    24.4538
ASP  68B    31.8703
ASP 187A    20.9513
GLN  20A    35.1413
GLN  69B    30.0326
GLU  19A    35.8238
GLU 192A    23.3604
GLY  21A    35.9722
GLY  28A    34.0944
GLY 191A    21.9077
ILE  10A    30.314
ILE 190A    22.746
ILE 190B    11.2122
LEU  13A    25.182
LEU 186A    17.6973
LYS  42A    14.9424
MET  18A    33.2777
PHE   6B    15.434
PHE  16A    30.8951
PHE 193A    19.3757
PRO 188A    17.7698
PRO 188B    9.5162
THR   8A    35.5319
THR  12A    29.2923
THR  14A    28.2212
THR  27A    37.8252
THR  31A    29.778
VAL  11A    30.1329
VAL  17A    29.6167
                         ******** POCKET # 18      
Res. in common with 6 AC:  0           0           0           0     0.66667           0   
ALA  90A    31.2937
ARG  22A    38.5704
ARG  25A    41.9619
ARG 110A    34.2549
ARG 140A    33.317
ASN  83A    20.4016
GLN  32A    27.9691
GLU  29A    31.4433
GLU 108A    35.6819
GLY  26A    40.2871
GLY  28A    34.0944
GLY 111A    33.7731
LEU  33A    25.6363
LEU  80A    15.2818
LEU  85A    22.9045
LYS  23A    39.9986
LYS  86A    25.1325
LYS 109A    30.7538
LYS 112A    34.0341
MET  30A    29.9172
PHE   6B    15.434
PHE  89A    31.6154
SER  36A    22.4391
SER  87A    26.0109
SER  88A    27.8677
THR  27A    37.8252
THR  91A    27.3312
TYR 113A    30.8143
VAL  84A    21.4896
                         ******** POCKET # 20      
Res. in common with 6 AC:  0           0           0           0     0.66667           0   
ALA  24A    39.8322
ALA  90A    31.2937
ALA 301A    32.3074
ARG  22A    38.5704
ARG  25A    41.9619
ARG 110A    34.2549
ARG 140A    33.317
ARG 157A    33.0927
ASN  83A    20.4016
ASN 142A    37.7029
ASN 158A    32.9694
ASN 179A    34.1993
ASP 304A    33.2154
GLN  32A    27.9691
GLN 154A    32.5612
GLN 332A    32.7214
GLU  29A    31.4433
GLU 108A    35.6819
GLU 289A    29.0803
GLU 300A    32.8495
GLU 322A    30.1213
GLU 329A    31.6328
GLY  26A    40.2871
GLY  28A    34.0944
GLY 111A    33.7731
GLY 156A    32.0346
GLY 298A    29.8011
ILE 305A    30.6435
ILE 330A    27.3987
LEU  33A    25.6363
LEU  80A    15.2818
LEU  85A    22.9045
LEU 294A    29.2619
LEU 303A    30.0777
LEU 328A    29.9225
LYS  23A    39.9986
LYS  86A    25.1325
LYS 109A    30.7538
LYS 112A    34.0341
LYS 204A    31.0184
LYS 290A    30.3343
LYS 299A    31.456
LYS 333A    32.3457
MET  30A    29.9172
PHE   6B    15.434
PHE  89A    31.6154
SER  36A    22.4391
SER  87A    26.0109
SER  88A    27.8677
SER 143A    39.592
THR  27A    37.8252
THR  91A    27.3312
THR 144A    41.4529
THR 296A    28.507
THR 325A    30.5213
TYR 113A    30.8143
TYR 331A    25.8617
VAL  84A    21.4896
VAL 178A    33.4739
VAL 306A    33.0316
                         ******** POCKET # 28      
Res. in common with 6 AC:  0           0           0           0           0     0.53846   
ARG  22B    13.7113
ARG  25B    11.7465
ARG 140B    13.7329
GLU  29B    4.4732
GLU 108B    9.1277
GLY  21B    12.735
GLY  26B    11.0013
GLY  28B    5.9828
LYS 112B    8.4034
MET  18B    10.1432
THR  27B    7.7238
                         ******** POCKET # 70      
Res. in common with 6 AC:  0           0           0           0           0     0.46154   
ARG  25B    11.7465
ARG 140B    13.7329
ASN 142B    15.1016
ASP 145B    20.4568
GLU  29B    4.4732
GLU 108B    9.1277
GLY  26B    11.0013
GLY  28B    5.9828
LYS 112B    8.4034
SER 143B    19.0685
THR  27B    7.7238
THR 144B    19.9027
                         ******** POCKET # 79      
Res. in common with 6 AC:  0     0.27273           0         0.6           0           0   
ALA 314B    14.2246
ARG 276B    17.2488
ARG 313B    18.1405
ASN  78B    16.3345
ASP  68B    31.8703
ASP  99B    20.5642
ASP 118B    17.9753
GLN 312B    19.3815
GLU  97B    21.4149
GLU  98B    22.6642
GLU 280B    15.2113
GLY 273B    14.6268
HIS 311B    22.3444
LEU 275B    11.5464
LYS  71B    25.4254
LYS 100B    23.5341
LYS 268B    17.2035
LYS 269B    16.7151
LYS 272B    13.6078
LYS 274B    15.8947
PRO 271B    17.3472
TYR 215B    14.665
TYR 264B    7.1756
TYR 279B    18.3177
VAL  70B    29.0373
VAL  75B    20.2797
                         ******** POCKET # 95      
Res. in common with 6 AC:  0.33333           0           0           0           0           0   
ALA 216A    14.5931
ALA 238B    11.4556
ALA 242B    7.9847
ASN 212A    11.1062
ASN 236B    16.0513
ASP  68A    12.2042
GLY 206B    3.8127
GLY 241B    6.4672
ILE 208B    2.9863
LYS 100A    23.3646
LYS 269A    19.7422
PHE 219A    17.8948
PRO 239B    10.259
SER 207B    2.1201
SER 237B    12.2711
TYR 215A    11.9112
TYR 264A    16.1903
VAL  70A    8.6977
                        ******** POCKET # 100      
Res. in common with 6 AC:  0           0           0           0     0.33333           0   
ALA  90A    31.2937
ARG  25A    41.9619
ARG 110A    34.2549
ASN 142A    37.7029
ASP 145A    41.9132
CYS  92A    30.5745
GLN  32A    27.9691
GLU  29A    31.4433
GLU 106A    30.4072
GLU 108A    35.6819
GLY 111A    33.7731
LYS 109A    30.7538
LYS 112A    34.0341
LYS 141A    35.3461
PHE  89A    31.6154
PRO 107A    36.1697
SER  88A    27.8677
SER 143A    39.592
THR  27A    37.8252
THR  91A    27.3312
THR 144A    41.4529
TYR 113A    30.8143
VAL  93A    28.0182
VAL 105A    29.391
  
     * Pockets of: 2sil protein * 
  ___________________________________   
 

  
     * Pockets of: 2tga protein * 
  ___________________________________   
 

                         ******** POCKET # 43      
Res. in common with 2 AC:  0     0.38462   
ASN  97A    12.9569
CYS 220A    3.0438
GLN 175A    13.8251
GLN 221A    3.1341
GLY 148A    6.2439
GLY 174A    18.0917
GLY 216A    9.1431
GLY 219A    6.2351
LEU  99A    7.4979
PRO 173A    18.5397
SER 146A    1.5847
SER 147A    3.1517
SER 217A    8.1539
THR  98A    11.033
TRP 215A    5.6462
                         ******** POCKET # 50      
Res. in common with 2 AC:  0.25           0   
ALA 111A    12.756
ALA 112A    9.9121
GLN  50A    9.1896
GLN  81A    9.0618
GLU  80A    8.8876
GLY  78A    12.0888
ILE  83A    11.7389
LYS 109A    14.7221
PHE  82A    10.0833
SER  84A    14.1066
SER 110A    14.2664
SER 113A    9.4502
VAL  76A    12.966
                         ******** POCKET # 91      
Res. in common with 2 AC:  0.25           0   
ARG  66A    4.5371
ASN  74A    12.1647
GLY  38A    15.3245
ILE  73A    7.6858
PHE  82A    10.0833
VAL  75A    11.3646
VAL  76A    12.966
                         ******** POCKET # 94      
Res. in common with 2 AC:  0.25           0   
ASN  74A    12.1647
VAL  75A    11.3646
VAL  76A    12.966
                         ******** POCKET # 95      
Res. in common with 2 AC:  0.5           0   
ASN  72A    6.9299
GLU  77A    7.3535
LYS 145A    4.6167
THR  21A    5.8246
VAL  75A    11.3646
                        ******** POCKET # 125      
Res. in common with 2 AC:  0.25           0   
ASN  74A    12.1647
VAL  75A    11.3646
VAL  76A    12.966
                        ******** POCKET # 129      
Res. in common with 2 AC:  0.25           0   
GLU  77A    7.3535
VAL  75A    11.3646
VAL  76A    12.966
                        ******** POCKET # 132      
Res. in common with 2 AC:  0.25           0   
GLU  77A    7.3535
VAL  75A    11.3646
                        ******** POCKET # 135      
Res. in common with 2 AC:  0.5           0   
ASN  72A    6.9299
ASN  74A    12.1647
ASP 153A    8.9546
PRO 152A    11.396
SER 150A    10.4844
THR 149A    9.1078
TYR 151A    12.1806
VAL  75A    11.3646
                        ******** POCKET # 152      
Res. in common with 2 AC:  0.25           0   
ASP 153A    8.9546
LYS 145A    4.6167
SER 150A    10.4844
VAL  75A    11.3646
  
     * Pockets of: 3app protein * 
  ___________________________________   
 

  
     * Pockets of: 3lck protein * 
  ___________________________________   
 

                          ******** POCKET # 3      
Res. in common with 4 AC:  0.14286        0.75           0         0.4   
ALA 368A    5.9266
ARG 250A    7.0659
ASN 321A    5.9818
ASN 339A    14.9963
ASP 326A    5.526
ASP 343A    9.6555
ASP 374A    7.3747
CYS 378A    5.2016
GLU 249A    8.1253
GLU 320A    5.4534
GLY 252A    4.9989
GLY 266A    16.1518
GLY 322A    4.473
GLY 333A    5.0114
HIS 267A    14.0399
ILE 334A    6.8671
ILE 370A    6.9501
LEU 251A    3.6746
LEU 324A    7.2391
LEU 328A    8.4062
LEU 336A    9.2951
LEU 371A    3.5229
LEU 376A    6.4722
LYS 246A    12.9865
LYS 269A    7.7446
LYS 335A    5.2656
LYS 340A    8.9383
MET 261A    7.2361
MET 319A    3.4165
MET 344A    10.0561
PHE 327A    5.9668
PRO 331A    3.0232
SER 323A    4.1645
SER 332A    2.9074
SER 373A    4.5871
SER 377A    2.3992
THR 268A    10.8068
THR 330A    3.5724
THR 337A    12.9448
THR 375A    4.8746
TYR 263A    11.46
TYR 318A    3.6694
VAL 248A    12.2264
VAL 259A    3.7693
VAL 372A    6.6644
                          ******** POCKET # 4      
Res. in common with 4 AC:  0        0.75           0           0   
ARG 250A    7.0659
ASN 321A    5.9818
GLU 249A    8.1253
GLU 320A    5.4534
LYS 246A    12.9865
LYS 335A    5.2656
MET 261A    7.2361
PHE 327A    5.9668
PRO 331A    3.0232
SER 332A    2.9074
THR 330A    3.5724
VAL 248A    12.2264
                          ******** POCKET # 5      
Res. in common with 4 AC:  0        0.25           0           0   
ARG 358A    12.4005
ARG 480A    10.9546
ASN 359A    8.7476
ASN 392A    4.655
ASP 391A    5.5965
GLU 357A    14.7531
GLU 390A    7.2215
GLU 393A    1.6008
GLU 482A    13.2943
ILE 389A    3.7226
ILE 419A    7.4084
LEU 388A    5.2361
LYS 420A    9.4249
PHE 417A    2.777
PRO 481A    10.6935
THR 416A    3.5124
THR 418A    5.1248
TYR 414A    6.5873
                          ******** POCKET # 6      
Res. in common with 4 AC:  0.42857           0           0           0   
ARG 455A    6.8386
ARG 458A    7.2685
ARG 461A    16.8048
ARG 474A    12.9981
ARG 480A    10.9546
ASP 483A    15.3877
GLU 479A    6.6641
GLY 456A    8.1426
MET 459A    10.6934
TYR 457A    7.8108
TYR 470A    15.116
                          ******** POCKET # 7      
Res. in common with 4 AC:  0.28571           0           1           0   
ALA 396A    3.4906
ALA 400A    6.082
ALA 408A    5.2184
ALA 411A    6.9423
ARG 397A    3.707
ARG 455A    6.8386
ARG 458A    7.2685
ARG 480A    10.9546
ASN 413A    3.0667
ASN 446A    6.7771
ASN 452A    5.9358
ASP 391A    5.5965
GLN 451A    4.844
GLU 393A    1.6008
GLU 398A    7.1906
GLU 410A    5.5246
GLU 448A    7.2052
GLU 454A    2.7424
GLU 479A    6.6641
GLY 399A    8.6895
GLY 415A    3.1576
GLY 456A    8.1426
ILE 404A    6.118
ILE 412A    4.2442
ILE 450A    2.5647
LEU 453A    3.4024
LYS 401A    8.8487
LYS 405A    8.7612
PHE 402A    5.7277
PHE 417A    2.777
PRO 403A    9.2785
PRO 409A    3.039
PRO 447A    6.9446
THR 395A    1.3618
THR 407A    5.7194
THR 416A    3.5124
TRP 406A    9.3116
TYR 414A    6.5873
TYR 457A    7.8108
VAL 449A    4.473
                          ******** POCKET # 8      
Res. in common with 4 AC:  0         0.5           0           0   
ARG 250A    7.0659
ASN 321A    5.9818
GLU 249A    8.1253
GLU 320A    5.4534
LYS 246A    12.9865
MET 261A    7.2361
PHE 327A    5.9668
PRO 331A    3.0232
THR 330A    3.5724
VAL 248A    12.2264
                         ******** POCKET # 11      
Res. in common with 4 AC:  0.57143           0           0         0.3   
ALA 346A    11.1724
ALA 368A    5.9266
ALA 381A     5.35
ARG 299A    2.9667
ARG 302A    6.4375
ASN 369A    7.3073
ASP 343A    9.6555
CYS 378A    5.2016
GLN 298A    3.4031
GLN 347A    5.4874
GLU 317A    2.2638
GLU 350A    7.5803
GLY 351A    10.1213
HIS 267A    14.0399
ILE 348A    9.9867
ILE 370A    6.9501
ILE 380A    7.992
LEU 300A    7.455
LEU 303A    6.3088
LEU 324A    7.2391
LEU 371A    3.5229
LEU 376A    6.4722
LYS 269A    7.7446
LYS 379A    2.7462
MET 319A    3.4165
MET 344A    10.0561
PHE 383A    6.3257
SER 373A    4.5871
SER 377A    2.3992
THR 268A    10.8068
THR 375A    4.8746
TYR 304A    8.2333
TYR 318A    3.6694
VAL 301A    4.2087
VAL 372A    6.6644
                         ******** POCKET # 18      
Res. in common with 4 AC:  0.14286        0.75           0         0.4   
ALA 368A    5.9266
ARG 250A    7.0659
ASN 321A    5.9818
ASN 339A    14.9963
ASP 326A    5.526
ASP 343A    9.6555
ASP 374A    7.3747
CYS 378A    5.2016
GLU 249A    8.1253
GLU 320A    5.4534
GLY 252A    4.9989
GLY 266A    16.1518
GLY 322A    4.473
GLY 333A    5.0114
HIS 267A    14.0399
ILE 334A    6.8671
ILE 370A    6.9501
LEU 251A    3.6746
LEU 324A    7.2391
LEU 328A    8.4062
LEU 336A    9.2951
LEU 371A    3.5229
LEU 376A    6.4722
LYS 246A    12.9865
LYS 269A    7.7446
LYS 335A    5.2656
LYS 340A    8.9383
MET 261A    7.2361
MET 319A    3.4165
MET 344A    10.0561
PHE 327A    5.9668
PRO 331A    3.0232
SER 323A    4.1645
SER 332A    2.9074
SER 373A    4.5871
SER 377A    2.3992
THR 268A    10.8068
THR 330A    3.5724
THR 337A    12.9448
THR 375A    4.8746
TYR 263A    11.46
TYR 318A    3.6694
VAL 248A    12.2264
VAL 259A    3.7693
VAL 372A    6.6644
                         ******** POCKET # 33      
Res. in common with 4 AC:  0         0.5           0           0   
ARG 250A    7.0659
ARG 438A    12.5161
ASN 321A    5.9818
ASP 326A    5.526
GLY 443A    14.9757
HIS 436A    10.7692
LEU 328A    8.4062
LYS 329A    6.7266
PHE 327A    5.9668
PRO 331A    3.0232
PRO 442A    14.6818
THR 330A    3.5724
                         ******** POCKET # 36      
Res. in common with 4 AC:  0.42857           0           0           0   
ARG 438A    12.5161
ARG 455A    6.8386
ARG 458A    7.2685
ARG 461A    16.8048
ARG 474A    12.9981
ARG 480A    10.9546
ASN 452A    5.9358
ASP 463A    20.5608
ASP 483A    15.3877
GLN 451A    4.844
GLU 448A    7.2052
GLU 479A    6.6641
GLY 443A    14.9757
GLY 456A    8.1426
LYS 405A    8.7612
MET 444A    9.5954
MET 459A    10.6934
PRO 440A    13.1281
PRO 442A    14.6818
THR 445A    9.5148
TYR 441A    7.9435
TYR 457A    7.8108
TYR 470A    15.116
VAL 449A    4.473
VAL 460A    13.4591
                         ******** POCKET # 41      
Res. in common with 4 AC:  0        0.25           0           0   
ARG 358A    12.4005
GLN 294A    13.0685
GLU 235A    19.6023
GLU 237A    15.4858
GLU 357A    14.7531
LYS 231A    17.819
PRO 232A    18.8904
TYR 360A    8.4221
                         ******** POCKET # 42      
Res. in common with 4 AC:  0.28571           0           0           0   
ALA 346A    11.1724
ALA 353A    14.0184
ARG 299A    2.9667
GLN 298A    3.4031
GLN 347A    5.4874
GLU 350A    7.5803
GLU 357A    14.7531
GLY 351A    10.1213
HIS 297A    7.1427
ILE 348A    9.9867
PHE 354A    12.0862
                         ******** POCKET # 43      
Res. in common with 4 AC:  0.14286        0.25           0           0   
ARG 302A    6.4375
ARG 358A    12.4005
ASN 290A    9.336
GLN 294A    13.0685
GLN 296A    10.7257
GLN 298A    3.4031
GLU 237A    15.4858
GLU 357A    14.7531
HIS 297A    7.1427
LEU 291A    9.2226
LEU 295A    12.0655
LEU 300A    7.455
LEU 303A    6.3088
LYS 231A    17.819
LYS 293A    10.642
MET 292A    5.0402
PHE 354A    12.0862
PHE 383A    6.3257
TRP 238A    11.1838
TYR 304A    8.2333
TYR 360A    8.4221
                         ******** POCKET # 53      
Res. in common with 4 AC:  0.28571           0           0           0   
ARG 458A    7.2685
ARG 461A    16.8048
ASN 464A    19.7583
ASP 463A    20.5608
CYS 465A    20.9219
MET 459A    10.6934
MET 473A    13.7649
PRO 462A    17.9322
THR 431A    15.3667
TYR 457A    7.8108
TYR 470A    15.116
VAL 460A    13.4591
                         ******** POCKET # 57      
Res. in common with 4 AC:  0        0.75           0           0   
ASP 463A    20.5608
GLY 333A    5.0114
ILE 334A    6.8671
LYS 335A    5.2656
PRO 331A    3.0232
SER 332A    2.9074
THR 330A    3.5724
                         ******** POCKET # 58      
Res. in common with 4 AC:  0        0.75           0           0   
ARG 438A    12.5161
ASP 463A    20.5608
GLY 333A    5.0114
ILE 334A    6.8671
LEU 328A    8.4062
LYS 329A    6.7266
PRO 331A    3.0232
SER 332A    2.9074
THR 330A    3.5724
                         ******** POCKET # 59      
Res. in common with 4 AC:  0        0.25           0           0   
ASN 464A    19.7583
ASP 463A    20.5608
ILE 334A    6.8671
LYS 335A    5.2656
SER 332A    2.9074
                         ******** POCKET # 76      
Res. in common with 4 AC:  0        0.25           0           0   
ARG 358A    12.4005
ASN 359A    8.7476
ASP 391A    5.5965
GLU 235A    19.6023
GLU 357A    14.7531
GLU 390A    7.2215
ILE 389A    3.7226
LEU 388A    5.2361
LYS 231A    17.819
PRO 232A    18.8904
TRP 234A    19.777
  
     * Pockets of: 3p2p protein * 
  ___________________________________   
 

                          ******** POCKET # 4      
Res. in common with 5 AC:  0.4         0.8     0.83333     0.53333     0.76471   
ALA   1A    6.3602
ALA   1B    6.3489
ALA  55B    11.9512
ALA  90B    6.8839
ALA  93B    9.0204
ARG   6A    3.3274
ARG   6B    4.3987
ARG  53B    13.0476
ASN  23A    0.78424
ASN  23B    11.564
ASN  24A    2.8259
ASN  24B    14.3852
ASN  57B    16.3431
ASN  88B    4.3855
ASN  89A    1.2442
ASN  89B    6.5743
ASP  49B    10.112
ASP  54B    14.2256
ASP  99A    7.4747
ASP  99B    1.5668
CYS  27B    17.075
CYS  29A    1.4065
CYS  29B    11.2913
CYS  45B    10.0425
CYS  51B    8.7394
CYS  61A    8.7629
CYS  61B    9.769
CYS  91A    5.609
CYS  91B    9.0574
CYS  98B    4.2162
CYS 124B    21.5256
GLN   4A    6.1398
GLU  71A    5.503
GLU  71B    4.1918
GLU  92A    1.9509
GLU  92B    7.2641
GLY  26B    15.9822
GLY  30A    0.77975
GLY  30B    12.4662
GLY  32A    4.4628
GLY  32B    15.3276
GLY  33B    17.4234
GLY  35B    21.1447
GLY  60A    8.7838
GLY  60B    8.7322
HIS  17A    5.6333
HIS  48B    5.1782
ILE   9A    2.3488
ILE   9B    1.9806
ILE  95A    9.6393
ILE  95B    5.6968
LEU   2A    5.8364
LEU   2B    6.1995
LEU  19A    4.5549
LEU  19B    9.976
LEU  31A    2.1444
LEU  31B    13.8868
LEU  58B    11.6656
LYS  56A    12.297
LYS  56B    13.7629
LYS  87B    1.7371
LYS 121A    10.8891
LYS 121B    24.4818
LYS 122B    27.0903
MET  20A    5.2854
PHE   5A    3.7638
PHE   5B    2.542
PHE  22A    1.7263
PHE  22B    6.8574
PHE  94B    8.5447
PHE 106B    4.8023
PRO  18A    2.8159
PRO  68A    11.2371
PRO  68B    8.4848
SER  34B    19.5963
SER  59A    9.7818
SER  59B    12.2004
SER  72A    5.758
SER  86B    4.5366
THR  36B    20.4281
THR  70A    7.3408
THR  70B    2.6161
THR 120A    6.5377
THR 120B    21.1916
TRP   3A    2.8692
TRP   3B    6.9835
TYR  25B    13.1148
TYR  28B    13.4544
TYR  52A    8.4825
TYR  52B    6.3977
TYR  67A    10.9215
TYR  67B    6.8265
TYR  69A    6.9772
TYR  69B    7.263
TYR  73A    6.986
TYR 123B    24.3918
                          ******** POCKET # 9      
Res. in common with 5 AC:  0.6           0         0.5         0.6     0.17647   
ALA   1B    6.3489
ALA  12A    9.8201
ALA  55A    12.3981
ALA  90A    4.7822
ALA  93A    6.2011
ALA 102A    5.3507
ALA 103A    6.5132
ARG   6B    4.3987
ARG  43A    6.8761
ARG  53A    11.2696
ARG 100A    9.6628
ASN  23A    0.78424
ASN  23B    11.564
ASN  24A    2.8259
ASN  24B    14.3852
ASN  50A    8.4952
ASN  57A    14.0456
ASN  79A    17.4642
ASN  85A    8.9468
ASN  88A    4.2703
ASN  89A    1.2442
ASN  97A    11.7276
ASN 101A    8.9235
ASN 117B    18.194
ASP  42A    5.5421
ASP  49A    3.8397
ASP  54A    13.729
ASP  99A    7.4747
CYS  11A    10.1536
CYS  29A    1.4065
CYS  44A    5.2521
CYS  45A    1.1137
CYS  51A    10.2915
CYS  61A    8.7629
CYS  77A    13.4844
CYS  84A    11.4429
CYS  91A    5.609
CYS  96A    9.8971
CYS  98A    8.7967
CYS 105A    7.8089
GLN   4A    6.1398
GLU  40A    7.949
GLU  46A    5.7694
GLU  71A    5.503
GLU  81A    15.3722
GLU  92A    1.9509
GLY  30A    0.77975
GLY  60A    8.7838
HIS  48A    5.5799
ILE   9A    2.3488
ILE  13A    6.7758
ILE  82A    10.6823
ILE  95A    9.6393
ILE 104A    8.6224
LEU   2A    5.8364
LEU   2B    6.1995
LEU  19B    9.976
LEU  31B    13.8868
LEU  41A    4.2421
LEU  58A    10.5467
LYS  10A    6.4941
LYS  56A    12.297
LYS  87A    5.5271
LYS 108A    10.8466
LYS 121B    24.4818
MET   8A    7.9024
MET  20B    12.1908
PHE   5A    3.7638
PHE  22A    1.7263
PHE  94A    8.6733
PHE 106A    1.4741
PRO  14A    11.1293
PRO  37A    9.6882
PRO  68A    11.2371
SER  59A    9.7818
SER  72B    4.0586
SER  74A    7.7568
SER  76A    14.0012
SER  78A    16.8836
SER  86A    9.205
SER 107A    8.3455
THR  47A    7.7798
THR  70B    2.6161
THR  80A    13.7583
THR  83A    13.7285
TRP   3B    6.9835
TYR  28A    1.8881
TYR  52A    8.4825
TYR  67A    10.9215
TYR  67B    6.8265
TYR  69A    6.9772
TYR  69B    7.263
TYR  73A    6.986
TYR  75A    8.9366
                         ******** POCKET # 42      
Res. in common with 5 AC:  0.4           0           0     0.46667    0.058824   
ALA   1A    6.3602
ARG   6A    3.3274
ASN  23A    0.78424
ASN  24A    2.8259
ASN 117A    7.4863
ASP  21A    4.4661
ASP  99A    7.4747
ASP 119A    10.3023
CYS  29A    1.4065
GLN   4A    6.1398
GLY  30A    0.77975
GLY  32A    4.4628
HIS  17A    5.6333
ILE   9A    2.3488
ILE  95A    9.6393
LEU   2A    5.8364
LEU  19A    4.5549
LEU  31A    2.1444
LEU 118A    8.1915
LYS  87B    1.7371
LYS 116A    5.2226
LYS 121A    10.8891
MET  20A    5.2854
PHE   5A    3.7638
PHE  22A    1.7263
PRO  18A    2.8159
PRO  68A    11.2371
SER  86B    4.5366
THR 120A    6.5377
TRP   3A    2.8692
TYR  25A    4.7498
TYR  52A    8.4825
TYR  69A    6.9772
TYR  73A    6.986
TYR 111A    7.8381
                         ******** POCKET # 50      
Res. in common with 5 AC:  0.8           0           0         0.4    0.058824   
ASN  23A    0.78424
ASN  24A    2.8259
ASP  49A    3.8397
CYS  27A    5.9491
CYS  29A    1.4065
GLY  26A    6.4502
GLY  30A    0.77975
GLY  32A    4.4628
GLY  33A    5.2773
LEU  31A    2.1444
LYS  56A    12.297
LYS 121A    10.8891
SER  59A    9.7818
SER  59B    12.2004
THR 120A    6.5377
TYR  25A    4.7498
TYR  28A    1.8881
TYR  52A    8.4825
TYR  67A    10.9215
TYR  69A    6.9772
                         ******** POCKET # 51      
Res. in common with 5 AC:  0.8           0         0.5     0.66667     0.23529   
ALA   1B    6.3489
ALA  12A    9.8201
ALA  55A    12.3981
ALA  90A    4.7822
ALA  93A    6.2011
ALA 102A    5.3507
ALA 103A    6.5132
ARG   6B    4.3987
ARG  43A    6.8761
ARG  53A    11.2696
ARG 100A    9.6628
ASN  23A    0.78424
ASN  23B    11.564
ASN  24A    2.8259
ASN  24B    14.3852
ASN  50A    8.4952
ASN  57A    14.0456
ASN  79A    17.4642
ASN  85A    8.9468
ASN  88A    4.2703
ASN  89A    1.2442
ASN  97A    11.7276
ASN 101A    8.9235
ASN 117B    18.194
ASP  42A    5.5421
ASP  49A    3.8397
ASP  54A    13.729
ASP  99A    7.4747
CYS  11A    10.1536
CYS  27A    5.9491
CYS  29A    1.4065
CYS  44A    5.2521
CYS  45A    1.1137
CYS  51A    10.2915
CYS  61A    8.7629
CYS  77A    13.4844
CYS  84A    11.4429
CYS  91A    5.609
CYS  96A    9.8971
CYS  98A    8.7967
CYS 105A    7.8089
CYS 124A    9.3929
GLN   4A    6.1398
GLU  40A    7.949
GLU  46A    5.7694
GLU  71A    5.503
GLU  81A    15.3722
GLU  92A    1.9509
GLY  26A    6.4502
GLY  30A    0.77975
GLY  32A    4.4628
GLY  33A    5.2773
GLY  35A    10.8517
GLY  60A    8.7838
HIS  48A    5.5799
ILE   9A    2.3488
ILE  13A    6.7758
ILE  82A    10.6823
ILE  95A    9.6393
ILE 104A    8.6224
LEU   2A    5.8364
LEU   2B    6.1995
LEU  19B    9.976
LEU  31B    13.8868
LEU  41A    4.2421
LEU  58A    10.5467
LYS  10A    6.4941
LYS  56A    12.297
LYS  87A    5.5271
LYS 108A    10.8466
LYS 121A    10.8891
LYS 121B    24.4818
MET   8A    7.9024
MET  20B    12.1908
PHE   5A    3.7638
PHE  22A    1.7263
PHE  94A    8.6733
PHE 106A    1.4741
PRO  14A    11.1293
PRO  37A    9.6882
PRO  68A    11.2371
SER  34A    7.7405
SER  59A    9.7818
SER  72B    4.0586
SER  74A    7.7568
SER  76A    14.0012
SER  78A    16.8836
SER  86A    9.205
SER 107A    8.3455
THR  36A    11.3711
THR  47A    7.7798
THR  70B    2.6161
THR  80A    13.7583
THR  83A    13.7285
THR 120A    6.5377
TRP   3B    6.9835
TYR  25A    4.7498
TYR  28A    1.8881
TYR  52A    8.4825
TYR  67A    10.9215
TYR  67B    6.8265
TYR  69A    6.9772
TYR  69B    7.263
TYR  73A    6.986
TYR  75A    8.9366
                         ******** POCKET # 90      
Res. in common with 5 AC:  0         0.4     0.83333    0.066667     0.29412   
ALA   1B    6.3489
ALA  90A    4.7822
ARG   6B    4.3987
ASN  23B    11.564
ASN  24B    14.3852
ASN  57A    14.0456
ASN  85A    8.9468
ASN  88A    4.2703
ASN  89A    1.2442
ASN  89B    6.5743
CYS  61A    8.7629
CYS  61B    9.769
CYS  91A    5.609
CYS  91B    9.0574
GLN   4B    3.7418
GLU  71A    5.503
GLU  71B    4.1918
GLU  92A    1.9509
GLU  92B    7.2641
GLY  30B    12.4662
GLY  32B    15.3276
GLY  60A    8.7838
GLY  60B    8.7322
LEU   2B    6.1995
LEU  19B    9.976
LEU  31B    13.8868
LEU  58A    10.5467
LEU  58B    11.6656
LYS  56A    12.297
LYS  56B    13.7629
LYS  87A    5.5271
LYS 121B    24.4818
LYS 122B    27.0903
PHE   5B    2.542
PRO  68B    8.4848
SER   7B    4.7888
SER  59A    9.7818
SER  59B    12.2004
SER  72B    4.0586
SER  86A    9.205
THR  70B    2.6161
THR 120B    21.1916
TRP   3B    6.9835
TYR  67A    10.9215
TYR  67B    6.8265
TYR  69B    7.263
TYR  73B    3.9497
                         ******** POCKET # 94      
Res. in common with 5 AC:  0         0.8           0    0.066667     0.35294   
ARG  43B    11.7701
ARG  53B    13.0476
ASN  50B    12.1098
ASN  57B    16.3431
ASP  39B    14.488
ASP  42B    12.7922
ASP  49B    10.112
ASP  54B    14.2256
CYS  27B    17.075
CYS  29B    11.2913
CYS  44B    8.6695
CYS  45B    10.0425
CYS 124B    21.5256
GLU  46B    12.127
GLY  26B    15.9822
GLY  30B    12.4662
GLY  32B    15.3276
GLY  33B    17.4234
GLY  35B    21.1447
LYS 122B    27.0903
PRO  37B    17.025
SER  34B    19.5963
THR  36B    20.4281
THR  47B    9.6258
THR 120B    21.1916
TYR  25B    13.1148
TYR  28B    13.4544
TYR 123B    24.3918
VAL  38B    18.1839
  
     * Pockets of: 3phv protein * 
  ___________________________________   
 

                         ******** POCKET # 31      
Res. in common with 1 AC:  0.3913   
ALA  28A    13.0092
ARG   8A    11.1617
ARG  87A    12.3965
ASP  25A    11.6615
ASP  29A    14.4752
CYS  95A    10.9567
GLY  27A    16.2316
GLY  48A    15.1364
GLY  49A    16.375
GLY  51A    20.109
GLY  52A    17.1471
ILE  50A    17.098
ILE  84A    5.5651
LEU  10A    7.7203
LEU  23A    7.8496
LEU  24A    7.3238
LEU  90A    9.1077
LEU  97A    16.8719
PHE  53A    17.9478
PHE  99A    22.0953
PRO   9A    10.3209
THR  26A    14.686
THR  96A    14.0633
VAL  82A    5.3538
                         ******** POCKET # 90      
Res. in common with 1 AC:  0.3913   
ALA  28A    13.0092
ARG   8A    11.1617
ARG  87A    12.3965
ASP  25A    11.6615
ASP  29A    14.4752
CYS  95A    10.9567
GLY  27A    16.2316
GLY  48A    15.1364
GLY  49A    16.375
GLY  51A    20.109
GLY  52A    17.1471
ILE  50A    17.098
ILE  84A    5.5651
LEU  10A    7.7203
LEU  23A    7.8496
LEU  24A    7.3238
LEU  90A    9.1077
LEU  97A    16.8719
PHE  53A    17.9478
PHE  99A    22.0953
PRO   9A    10.3209
THR  26A    14.686
THR  96A    14.0633
VAL  82A    5.3538
  
     * Pockets of: 3ptn protein * 
  ___________________________________   
 

                          ******** POCKET # 6      
Res. in common with 2 AC:  0     0.28571   
ASN  97A    10.4679
GLN 175A    1.0425
GLY 148A    17.2002
GLY 174A    0.6629
GLY 216A    10.0121
GLY 219A    12.4656
LEU  99A    8.9686
LYS 224A    10.085
PRO 173A    2.7494
SER 146A    17.5692
SER 147A    19.6465
SER 217A    12.3644
THR  98A    8.4943
TRP 215A    7.0824
                         ******** POCKET # 23      
Res. in common with 2 AC:  0.25           0   
ALA 111A    15.961
ALA 112A    15.3557
GLN  50A    9.8343
GLN  81A    13.7115
GLU  80A    15.4436
GLY  78A    20.3119
SER 110A    14.4374
SER 113A    18.5016
VAL  76A    17.8321
                         ******** POCKET # 61      
Res. in common with 2 AC:  0.5           0   
ASN  72A    13.7488
ASN  74A    13.2523
GLU  77A    17.3197
LYS 145A    16.7427
LYS 156A    11.3058
THR  21A    17.6096
VAL  75A    15.9589
VAL  76A    17.8321
                         ******** POCKET # 98      
Res. in common with 2 AC:  0.25           0   
GLU  77A    17.3197
VAL  75A    15.9589
VAL  76A    17.8321
                        ******** POCKET # 102      
Res. in common with 2 AC:  0.5           0   
ASN  72A    13.7488
ASN  74A    13.2523
GLU  77A    17.3197
LYS 156A    11.3058
THR  21A    17.6096
VAL  75A    15.9589
VAL  76A    17.8321
                        ******** POCKET # 120      
Res. in common with 2 AC:  0.25           0   
ARG  66A    9.4009
ASN  74A    13.2523
GLY  38A    9.631
ILE  73A    8.981
PHE  82A    13.4371
VAL  75A    15.9589
VAL  76A    17.8321
                        ******** POCKET # 127      
Res. in common with 2 AC:  0.25           0   
ARG 117A    17.229
ASN  79A    18.0534
GLU  77A    17.3197
GLU  80A    15.4436
GLY  78A    20.3119
VAL  76A    17.8321
                        ******** POCKET # 136      
Res. in common with 2 AC:  0.25           0   
ASP 153A    13.0256
LYS 145A    16.7427
                        ******** POCKET # 138      
Res. in common with 2 AC:  0.25           0   
ASN  74A    13.2523
ASP 153A    13.0256
                        ******** POCKET # 145      
Res. in common with 2 AC:  0.25           0   
ASN  74A    13.2523
VAL  75A    15.9589
VAL  76A    17.8321
  
     * Pockets of: 3tms protein * 
  ___________________________________   
 

                         ******** POCKET # 83      
Res. in common with 2 AC:  0     0.30769   
ALA 144A    5.843
ALA 155A    25.9513
ARG  21A    4.2941
ARG  35A    12.3348
ARG 126A    23.9956
ARG 166A    2.888
ASN  19A    7.4672
ASP  20A    4.6931
ASP 124A    28.7466
ASP 156A    26.5108
ASP 205A    6.5924
GLN  17A    13.4492
GLN  33A    15.0542
GLN 151A    15.8715
GLN 162A    14.1983
GLU  14A    16.7361
GLY  31A    13.5949
GLY 204A    9.6584
HIS  32A    13.0502
ILE  29A    11.5169
LEU  27A    9.5354
LEU 138A    10.5403
LYS  18A    8.9479
PHE  30A    11.3644
PRO 145A    7.2509
SER  28A    10.0739
SER 167A    3.1476
THR  16A    12.7312
THR  22A    8.4414
THR  26A    6.5648
THR 202A    10.9887
THR 206A    8.3713
TRP 133A    8.5725
TYR 153A    21.5066
TYR 164A    9.6347
VAL 135A    14.894
VAL 154A    24.8354
  
     * Pockets of: 4ca2 protein * 
  ___________________________________   
 

                          ******** POCKET # 1      
Res. in common with 3 AC:  1           0     0.16667   
ALA  23A    12.3706
ARG  27A    6.0802
ASN 253A    15.3186
ASP  19A    12.2498
CYS 206A    2.2462
GLN  28A    9.1343
GLN 136A    4.296
GLN 137A    2.9526
GLU  26A    11.3628
GLU 205A    3.1657
GLY  25A    11.6431
GLY 129A    13.7651
GLY 196A    6.7579
ILE  22A    7.0587
LEU 198A    2.8767
LEU 203A    6.4403
LEU 204A    3.8136
LYS  18A    16.2099
LYS 127A    12.2398
LYS 133A    7.4272
PHE  20A    8.7521
PRO  21A    13.1034
PRO 138A    4.0027
PRO 202A    3.3711
SER 197A    4.1173
TYR 128A    8.6678
VAL 135A    4.006
                          ******** POCKET # 2      
Res. in common with 3 AC:  0           0        0.25   
ASN  62A    7.2145
ASN 232A    17.7453
ASP  19A    12.2498
GLN 136A    4.296
GLU 234A    20.6362
GLU 236A    19.5931
GLY   6A    12.4678
GLY  63A    11.4093
GLY 171A    14.5287
GLY 233A    18.6376
GLY 235A    23.9695
HIS  15A    16.0891
HIS  64A    5.9277
LEU 204A    3.8136
LYS  18A    16.2099
LYS 133A    7.4272
LYS 170A    11.5976
PHE  20A    8.7521
PHE 231A    12.389
PRO 201A    5.0159
PRO 202A    3.3711
THR 169A    16.6982
THR 199A    2.9691
THR 200A    3.4516
TRP   5A    7.4944
TRP  16A    8.9717
TYR   7A    7.1774
                          ******** POCKET # 3      
Res. in common with 3 AC:  0         0.5     0.66667   
ALA  65A    7.2582
ALA 174A    17.6249
ARG  58A    11.8854
ARG  89A    10.2189
ASN  61A    12.0823
ASN  62A    7.2145
ASN  67A    6.4475
ASP  72A    10.0687
ASP 130A    9.7899
ASP 175A    19.4669
GLN  92A    3.6266
GLN 136A    4.296
GLU  69A    9.7573
GLU 234A    20.6362
GLY  63A    11.4093
GLY 129A    13.7651
GLY 132A    6.6322
GLY 171A    14.5287
HIS  64A    5.9277
HIS  94A    2.3918
HIS 119A    1.7781
HIS 122A    7.0826
ILE  59A    14.2747
ILE  91A    6.3513
ILE 167A    15.1817
LEU  57A    14.661
LEU  60A    10.0156
LEU  90A    9.9367
LEU 120A    5.6423
LEU 141A    5.3284
LEU 144A    6.6474
LEU 198A    2.8767
LEU 204A    3.8136
LYS 133A    7.4272
LYS 170A    11.5976
LYS 172A    14.9062
PHE  66A    8.4917
PHE  70A    11.6631
PHE  93A    7.3913
PHE 131A    3.1688
SER 166A    20.6431
SER 173A    15.4585
THR 169A    16.6982
THR 199A    2.9691
THR 200A    3.4516
TRP 123A    8.6821
VAL  68A    10.1264
VAL 121A    3.3323
VAL 135A    4.006
VAL 143A    3.3052
VAL 163A    18.1634
                        ******** POCKET # 128      
Res. in common with 3 AC:  0.66667           0    0.083333   
ARG  27A    6.0802
ASN 253A    15.3186
ASP 139A    5.7242
GLN 137A    2.9526
GLU 205A    3.1657
GLY 196A    6.7579
LYS 127A    12.2398
PRO 138A    4.0027
PRO 195A    10.0269
THR 208A    8.8227
TRP 209A    3.1711
TYR 128A    8.6678
TYR 194A    8.0096
VAL 207A    5.5148
  
     * Pockets of: 5dfr protein * 
  ___________________________________   
 

                          ******** POCKET # 9      
Res. in common with 13 AC:  0           1           0           0           0           0           0           0        0.75           0           0           0           0   
ARG  44A    6.5886
ARG  98A    9.6789
ASP 122A    15.661
GLN  65A    14.4509
GLU  48A    6.8748
GLU 120A    19.1092
GLY  15A    11.8374
GLY  43A    4.3822
GLY 121A    17.1422
HIS  45A    5.9114
LEU  62A    8.2796
LYS  76A    14.6576
SER  49A    6.2877
SER  63A    10.5921
SER  64A    13.3549
THR  46A    1.837
THR 123A    11.3224
TRP  47A    3.9991
                         ******** POCKET # 10      
Res. in common with 13 AC:  0           0           0           0           0           0           0           0        0.25           0           0         0.1           0   
ARG  12A    13.7244
ARG  98A    9.6789
ARG 158A    8.775
ASP 122A    15.661
ASP 127A    13.878
GLN 102A    10.6305
GLU 101A    9.7166
GLU 129A    13.7595
GLY  96A    4.9745
GLY  97A    7.2679
HIS 124A    11.6325
ILE  14A    9.1616
LEU   4A    2.5387
LEU 104A    7.7267
LEU 110A    5.1294
LEU 156A    7.3695
PHE 125A    8.7498
PRO 105A    9.2493
PRO 126A    10.8894
PRO 130A    15.7177
THR 123A    11.3224
TRP 133A    6.9148
TYR 100A    4.201
TYR 128A    11.5667
                         ******** POCKET # 19      
Res. in common with 13 AC:  0.33333           1           1           1           0           0           0           0           0           0           0         0.5           0   
ARG  52A    5.3829
ARG  57A    1.9221
ARG  71A    12.3903
ASN  23A    8.802
ASP  27A    4.8564
GLN 146A    11.9361
GLU  48A    6.8748
GLY  51A    8.088
GLY  56A    7.3551
ILE  50A    3.7965
LEU  24A    5.559
LEU  28A    1.2602
LEU  54A    2.7606
LYS  32A    1.9272
PHE  31A    0.76898
PRO  25A    5.9147
PRO  53A    8.0074
PRO  55A    5.0406
SER  49A    6.2877
                         ******** POCKET # 23      
Res. in common with 13 AC:  0.11111           1           0           0           0           0           0           0           0           0           0           0           0   
ASN  23A    8.802
GLU  48A    6.8748
GLU 118A    18.8448
GLU 120A    19.1092
GLY  15A    11.8374
GLY 121A    17.1422
ILE  14A    9.1616
PRO  21A    11.4697
SER  49A    6.2877
TRP  22A    8.6775
VAL  13A    12.9398
VAL 119A    16.211
                         ******** POCKET # 26      
Res. in common with 13 AC:  0.22222           0         0.2         0.4           0           0           0           0           0           0           0         0.3           0   
ALA  26A    7.0179
ALA  29A    4.8831
ARG  33A    4.6955
ASN  34A    4.5402
ASN 147A    9.6568
ASP  37A    6.6398
GLN 146A    11.9361
GLU 139A    15.0974
ILE   5A    3.563
ILE 155A    8.7438
LEU  36A    4.1024
LYS  32A    1.9272
LYS  38A    4.8348
PHE  31A    0.76898
PHE 137A    14.1492
PHE 153A    10.1333
THR  35A    0.80978
TRP  30A    5.8506
TYR 111A    5.3822
                         ******** POCKET # 27      
Res. in common with 13 AC:  0.33333           0         0.6           1           0           0           0           0           0           0           0         0.4           0   
ALA  29A    4.8831
ARG  33A    4.6955
ARG  57A    1.9221
ARG  71A    12.3903
ASN  34A    4.5402
ASP  37A    6.6398
GLN 146A    11.9361
GLY  56A    7.3551
ILE  94A    0.48405
LEU  28A    1.2602
LEU  36A    4.1024
LEU  54A    2.7606
LYS  32A    1.9272
PHE  31A    0.76898
PRO  25A    5.9147
PRO  53A    8.0074
PRO  55A    5.0406
THR  35A    0.80978
TRP  30A    5.8506
  
     * Pockets of: 6ins protein * 
  ___________________________________   
 

  
     * Pockets of: 7rat protein * 
  ___________________________________   
 

                          ******** POCKET # 7      
Res. in common with 2 AC:  0.33333         0.2   
ALA 102A    5.3342
ARG  85A    7.5767
ASN  44A    0.50411
ASP  83A    2.694
CYS  84A    3.2851
GLU  86A    10.0163
GLY  88A    16.2586
ILE  81A    0.65664
LYS  98A    7.7515
LYS 104A    5.1525
PHE  46A    0.68684
SER 123A    5.5322
THR  45A    0.93233
THR  82A    0.51857
THR  87A    12.6952
THR  99A    5.4952
THR 100A    3.6569
VAL 124A    8.1786
                         ******** POCKET # 24      
Res. in common with 2 AC:  0.44444         0.4   
ARG  39A    10.771
ASN  44A    0.50411
ASN  94A    14.9262
ASP 121A    7.7636
CYS  40A    10.2813
CYS  95A    11.4852
GLN  11A    3.022
GLU  86A    10.0163
GLY  88A    16.2586
LEU  35A    3.923
LYS  41A    4.5667
LYS  66A    11.3439
LYS  91A    16.4386
PRO  42A    8.4314
SER  90A    13.3081
THR  36A    8.9778
TYR  92A    15.1176
TYR  97A    7.7172
VAL  43A    4.9254
                         ******** POCKET # 26      
Res. in common with 2 AC:  0.44444         0.3   
ALA 122A    7.3245
ASN  44A    0.50411
ASP 121A    7.7636
GLU  86A    10.0163
GLY  88A    16.2586
LYS  41A    4.5667
LYS  66A    11.3439
PRO  42A    8.4314
SER  89A    17.1941
THR  87A    12.6952
TYR  97A    7.7172
VAL  43A    4.9254
                         ******** POCKET # 28      
Res. in common with 2 AC:  0.44444         0.3   
ARG  85A    7.5767
ASN  44A    0.50411
ASP  83A    2.694
CYS  84A    3.2851
GLU  86A    10.0163
GLY  88A    16.2586
ILE  81A    0.65664
LYS  66A    11.3439
LYS  98A    7.7515
LYS 104A    5.1525
PHE  46A    0.68684
PRO  42A    8.4314
SER 123A    5.5322
THR  45A    0.93233
THR  82A    0.51857
THR  87A    12.6952
THR  99A    5.4952
VAL  43A    4.9254
VAL 124A    8.1786
  
     * Pockets of: 8adh protein * 
  ___________________________________   
 

                          ******** POCKET # 6      
Res. in common with 7 AC:  0.16667        0.25           0           0           0    0.045455           0   
ALA  11A    18.5279
ALA  42A    10.9202
ALA  65A    10.5347
ALA  69A    6.5595
ALA  70A    9.9367
ALA 158A    12.7283
ALA 162A    13.3125
ALA 163A    11.9401
ARG  84A    18.4816
ARG 369A    5.6922
ASP  49A    7.118
ASP  87A    16.0537
ASP 161A    11.0877
ASP 343A    8.6199
CYS   9A    21.0836
CYS  46A    4.7551
CYS 170A    6.5326
GLN 148A    17.4205
GLU  24A    22.5238
GLU  25A    24.6901
GLU  68A    3.9115
GLU  74A    20.9258
GLU 167A    12.9163
GLU 353A    19.5804
GLY  44A    7.4932
GLY  66A    7.5233
GLY  71A    13.1425
GLY  86A    19.7451
GLY 173A    2.9965
HIS  67A    3.1576
HIS 348A    12.9051
ILE   7A    23.8154
ILE  38A    14.1474
ILE  45A    8.0057
ILE  64A    12.8957
ILE  72A    16.5817
ILE  90A    8.2856
ILE 160A    11.9454
ILE 346A    10.059
ILE 371A    11.0256
LEU  92A    7.9851
LEU 166A    12.8857
LEU 171A    5.6773
LEU 350A    17.1002
LEU 372A    13.0256
LYS   8A    25.0992
LYS  10A    19.5073
LYS  39A    16.793
LYS  88A    15.7976
LYS 159A    11.4653
LYS 168A    9.5913
LYS 338A    4.5768
LYS 354A    18.3728
MET  40A    12.2937
MET 336A    8.775
PHE 140A    8.3621
PHE 146A    10.0057
PHE 335A    10.4769
PHE 352A    15.9503
PHE 374A    13.9698
PRO  85A    21.1515
PRO  91A    7.2958
PRO 165A    11.6539
PRO 351A    18.6138
SER   1A    30.3908
SER  75A    21.682
SER 144A    10.8443
SER 147A    14.5483
SER 164A    13.9354
SER 367A    14.0902
THR   2A    26.2597
THR  43A    8.8459
THR 143A    8.1522
THR 145A    8.509
THR 150A    13.8143
THR 347A    11.2016
THR 370A    10.951
THR 373A    15.6334
TYR 149A    17.2583
VAL  26A    21.3554
VAL  41A    15.0344
VAL  73A    18.3629
VAL  83A    16.8736
VAL  89A    12.59
VAL 157A    13.0255
VAL 169A    9.5164
VAL 332A    10.8769
VAL 349A    13.9802
  
     * Pockets of: 5cpa protein * 
  ___________________________________   
 

                          ******** POCKET # 2      
Res. in common with 4 AC:  0           0        0.75         0.8   
ALA 156A    9.9021
ARG  71A    9.6931
ARG 127A    5.4285
ARG 145A    4.0985
ARG 272A    16.1222
ARG 276A    22.775
ASN 144A    2.7624
ASP 142A    3.1868
ASP 273A    18.1049
CYS 138A    10.0596
CYS 161A    11.0474
GLN 200A    15.8168
GLU  72A    8.102
GLU 163A    8.5665
GLU 270A    9.7623
GLY 155A     9.93
GLY 167A    5.3293
GLY 275A    20.6707
GLY 278A    17.2899
HIS  69A    4.8304
HIS 166A    5.8153
HIS 196A    4.9288
ILE  74A    13.0097
ILE 195A    6.3964
ILE 247A    12.4631
LEU 125A    12.3109
LEU 137A    13.2763
LEU 201A    12.2203
LEU 271A    11.3258
LEU 280A    17.8728
LEU 281A    18.7239
LYS 128A    4.8378
LYS 239A    14.958
PHE 269A    5.9447
PHE 279A    12.5129
PRO 160A    8.8832
PRO 282A    21.6239
SER 157A    10.0216
SER 158A    11.6675
SER 159A    10.21
SER 162A    8.8775
SER 197A    10.2832
SER 199A    15.3573
THR  75A    8.7429
THR 164A    8.9811
THR 246A    14.8785
THR 274A    20.3914
TYR 165A    5.7933
TYR 198A    13.0362
TYR 248A    11.9617
TYR 277A    19.9611
  
     * Pockets of: 8rat protein * 
  ___________________________________   
 

                         ******** POCKET # 69      
Res. in common with 1 AC:  0.875   
ALA 122A    8.0447
ARG  10A    6.7401
ARG  39A    9.7525
ASN  44A    1.2906
ASN  67A    16.8198
ASN  94A    13.6085
ASP  38A    12.2377
ASP 121A    8.8684
CYS  40A    8.9783
CYS  95A    10.0806
GLN  11A    3.9273
GLU  86A    9.2345
GLY  88A    15.5371
HIS  12A    3.7641
HIS 119A    9.6178
LEU  35A    3.1898
LYS  41A    4.491
LYS  66A    11.1612
LYS  91A    15.0815
MET  30A    2.3744
PHE 120A    4.369
PRO  42A    7.6096
SER  90A    11.9896
THR  36A    7.4931
TYR  92A    13.5072
TYR  97A    6.4407
VAL  43A    4.7364
                        ******** POCKET # 108      
Res. in common with 1 AC:  0.375   
ALA 122A    8.0447
ARG  85A    6.5417
ASN  44A    1.2906
ASP  83A    2.4276
ASP 121A    8.8684
CYS  84A    2.9247
GLU  86A    9.2345
GLY  88A    15.5371
ILE  81A    1.2493
LYS  66A    11.1612
LYS  98A    6.0211
LYS 104A    6.379
PHE  46A    0.91602
PRO  42A    7.6096
SER 123A    5.9768
THR  45A    0.83668
THR  82A    1.0931
VAL  43A    4.7364
VAL 124A    8.9145
                        ******** POCKET # 109      
Res. in common with 1 AC:  0.375   
ALA 122A    8.0447
ASN  44A    1.2906
ASP 121A    8.8684
GLU  86A    9.2345
GLY  88A    15.5371
LYS  41A    4.491
LYS  66A    11.1612
PRO  42A    7.6096
THR  87A     11.6
VAL  43A    4.7364
                        ******** POCKET # 110      
Res. in common with 1 AC:  0.25   
ARG  85A    6.5417
ASN  44A    1.2906
ASP  83A    2.4276
CYS  84A    2.9247
GLU  86A    9.2345
GLY  88A    15.5371
ILE  81A    1.2493
LYS  98A    6.0211
LYS 104A    6.379
PHE  46A    0.91602
SER 123A    5.9768
THR  45A    0.83668
THR  82A    1.0931
THR  99A    4.3714
THR 100A    3.8006
VAL 124A    8.9145
  
     * Pockets of: 1a4j protein * 
  ___________________________________   
 
