# Supplementary material for: A simple method for finding a protein’s ligand-binding pockets
Source: BMC Struct Biol. 2014 Jul 19;14:18. doi: 10.1186/1472-6807-14-18 (PMC4112621; doi:10.1186/1472-6807-14-18)
Supplement: Additional file 3 — Tab-delimited text file. Table with 130 pairs of unliganded (unlig) and liganded (lig) PDB files. For each pair, the cf and the time of execution (in seconds) is given. [file 1472-6807-14-18-S3.txt]

unlig	lig	lig_name	cf	time of execution(in 's')
4OHX.pdb	4OI0.pdb	1		27.8
4CD6.pdb	4CD7.pdb	0.75		20.8
3HL9.pdb	3HLG.pdb	0.05		242
3HL9.pdb	3HLF.pdb	0.08		270
4LGX.pdb	4PTM.pdb	0.38		36.0
4IK1.pdb	4IK9.pdb	0.36		36.9
4IK3.pdb	4IK9.pdb	0.34		43.0
4IK4.pdb	4IK9.pdb	1		40.2
4IK5.pdb	4IK9.pdb	0.20		39.0
4IK8.pdb	4IK9.pdb	0.34		36.5
4J27.pdb	4JL1.pdb	1		101
4J27.pdb	4J28.pdb	0.43		101
4J27.pdb	4JFT.pdb	0.20		95.5
4J27.pdb	4JL2.pdb	0.15		105
4J27.pdb	4JFU.pdb	0.23		100
4C4C.pdb	4C4D.pdb	0.38		39.7
4C9M.pdb	4C9P.pdb	0.23		322
3ZKL.pdb	4C1U.pdb	0.28		32.2
2PPP.pdb	4N19.pdb	0.67		10.7
2PPP.pdb	4IPX.pdb	1		10.1
2PPP.pdb	4DH0.pdb	0.44		10.1
2PPP.pdb	1J4H.pdb	0.70		10.0
2PPP.pdb	1J4I.pdb	0.60		10.2
2PPP.pdb	1F40.pdb	0.86		13.7
2PPP.pdb	1FKJ.pdb	0.48		13.7
2PPP.pdb	1FKD.pdb	0.50		13.5
2PPP.pdb	1FKH.pdb	0.50		13.6
2PPP.pdb	1FKI.pdb	0.50		14.1
2PPP.pdb	2FKE.pdb	0.50		13.6
2PPP.pdb	1FKB.pdb	0.50		13.5
2PPP.pdb	1FKF.pdb	0.50		13.6
4LBW.pdb	4H9G.pdb	0.34		20.6
4M7P.pdb	4M60.pdb	0.50		49.0
4LRA.pdb	3UN3.pdb	0.34		143
4LRA.pdb	4LR9.pdb	0.45		145
4LRA.pdb	4LRD.pdb	0.31		140
4LRA.pdb	4LRF.pdb	0.09		151
4LRC.pdb	4LRB.pdb	0.29		158
2PPN.pdb	4N19.pdb	0.67		11.0
2PPN.pdb	4IPX.pdb	1		12.6
2PPN.pdb	4DH0.pdb	0.50		13.4
2PPN.pdb	1J4H.pdb	0.70		13.5
2PPN.pdb	1J4I.pdb	0.60		13.2
2PPN.pdb	1F40.pdb	0.86		13.7
2PPN.pdb	1FKJ.pdb	0.59		13.5
2PPN.pdb	1FKD.pdb	0.67		13.3
2PPN.pdb	1FKH.pdb	0.50		13.6
2PPN.pdb	1FKI.pdb	0.50		13.9
2PPN.pdb	2FKE.pdb	0.59		13.6
2PPN.pdb	1FKB.pdb	0.50		13.5
2PPN.pdb	1FKF.pdb	0.63		13.4
3GWS.pdb	1Y0X.pdb	1		21.7
2CBE.pdb	1YDA.pdb	0.75		22.2
1BBS.pdb	2G27.pdb	0.05		107.7
1BBS.pdb	2G21.pdb	0.08		102.4
1I8D.pdb	1HZE.pdb	0.38		41.2
1I8D.pdb	1PKV.pdb	0.36		40.6
1I8D.pdb	1I18.pdb	0.34		41.8
1BLS.pdb	2HDQ.pdb	1		94.4
1BLS.pdb	3IWO.pdb	0.20		94.6
1BLS.pdb	3IWQ.pdb	0.34		94.8
1BLS.pdb	3IXD.pdb	1		94.6
1FKS.pdb	4N19.pdb	1		14.1
1FKS.pdb	4IPX.pdb	1		16.3
1FKS.pdb	4DH0.pdb	0.44		18.3
1FKS.pdb	1J4H.pdb	0.70		21.4
1FKS.pdb	1J4I.pdb	0.80		21.3
1FKS.pdb	1F40.pdb	0.72		21.6
1FKS.pdb	1FKJ.pdb	0.59		21.5
1FKS.pdb	1FKD.pdb	0.75		21.4
1FKS.pdb	1FKH.pdb	0.84		21.6
1FKS.pdb	1FKI.pdb	0.84		21.9
1FKS.pdb	2FKE.pdb	0.75		21.3
1FKS.pdb	1FKB.pdb	0.84		21.6
1FKS.pdb	1FKF.pdb	0.84		21.4
1BLS.pdb	3IXG.pdb	0.43		94.3
1BLS.pdb	3IXH.pdb	0.20		88.0
1BLS.pdb	3GR2.pdb	0.15		93.8
1BLS.pdb	1XGI.pdb	0.23		93.6
1BLS.pdb	1XGJ.pdb	0.38		93.9
1BLS.pdb	1LL5.pdb	0.22		93.7
1BLS.pdb	1LL9.pdb	0.28		93.7
1BLS.pdb	1L0E.pdb	0.34		74.3
1BLS.pdb	1L0F.pdb	0.5		41.8
1BLS.pdb	1KDS.pdb	0.34		93.7
1BLS.pdb	1L2S.pdb	0.45		94.1
1BLS.pdb	1I5Q.pdb	0.31		94.4
1BLS.pdb	1FCM.pdb	0.09		94.0
1BLS.pdb	1FCN.pdb	0.10		93.8
1BLS.pdb	1C3B.pdb	0.29		94.1
1FKR.pdb	4N19.pdb	0.67		19.2
1FKR.pdb	4IPX.pdb	1		18.2
1FKR.pdb	4DH0.pdb	0.32		18.4
1FKR.pdb	1J4H.pdb	0.60		18.2
1FKR.pdb	1J4I.pdb	0.60		18.3
1FKR.pdb	1F40.pdb	0.58		18.5
1FKR.pdb	1FKJ.pdb	0.48		18.4
1FKR.pdb	1FKD.pdb	0.50		18.4
1FKR.pdb	1FKH.pdb	0.50		18.5
1FKR.pdb	1FKI.pdb	0.50		18.8
1FKR.pdb	2FKE.pdb	0.50		18.6
1FKR.pdb	1FKB.pdb	0.50		19.4
1FKR.pdb	1FKF.pdb	0.50		19.4
1BLS.pdb	3BLS.pdb	0.67		68.6
2GWX.pdb	3GWX.pdb	0.60		125
1KVL.pdb	1KE4.pdb	0.50		51.7
1KVL.pdb	2BLS.pdb	0.34		53.2
2KI5.pdb	1E2H.pdb	0.63		60.9
2F7K.pdb	3FHX.pdb	1		44.7
1BBS.pdb	1BIL.pdb	0.75		101
2CAB.pdb	1AZM.pdb	0.21		18.4
2CAB.pdb	1HUG.pdb	1		13.9
2CAB.pdb	1BZM.pdb	0.21		13.8
2CAB.pdb	1YDA.pdb	0.25		16.4
2CBE.pdb	3D8W.pdb	0.56		20.7
1HPJ.pdb	1CEA.pdb	0.86		18.6
1G1U.pdb	1G5Y.pdb	0.20		73.2
3NSP.pdb	3NSQ.pdb	0.67		45.5
1FKT.pdb	4N19.pdb	0.68		23.3
1FKT.pdb	4IPX.pdb	1		23.4
1FKT.pdb	1J4H.pdb	0.80		22.4
1FKT.pdb	1J4I.pdb	0.80		22.6
1FKT.pdb	1F40.pdb	0.72		22.9
1FKT.pdb	1FKJ.pdb	0.71		22.5
1FKT.pdb	1FKD.pdb	0.84		22.6
1FKT.pdb	1FKH.pdb	0.84		22.6
1FKT.pdb	1FKI.pdb	0.84		23.2
1FKT.pdb	2FKE.pdb	0.84		22.6
1FKT.pdb	1FKB.pdb	0.84		22.6
1FKT.pdb	1FKF.pdb	0.84		22.6
